# Supplementary material for: Slow-wave sleep drives sleep-dependent renormalization of synaptic AMPA receptor levels in the hypothalamus
Source: PLoS Biol. 2024 Aug 20;22(8):e3002768. doi: 10.1371/journal.pbio.3002768 (PMC11364421; doi:10.1371/journal.pbio.3002768)
Supplement: S1 Data — In each sheet, the data are referenced to the respective sections of the figure panels (e.g., left, right). (XLSX) [file pbio.3002768.s006.xlsx]

## Sheet: Fig_1B
Ani Idx	Group	Sleep duration (in min)		Mean	SEM
ani_1	W	134.167
ani_2	W	78.833
ani_3	W	89.5
ani_4	W	114
ani_5	W	107.167
ani_6	W	104
ani_7	W	66
ani_8	W	45.667
ani_9	W	130.667
ani_10	W	61.333
ani_11	W	94.917
ani_12	W	101.25
ani_13	W	90.367
ani_14	W	97.967
ani_15	W	89.833
ani_16	W	113.217		94.9303	5.95954
ani_17	S	166.167
ani_18	S	190.333
ani_19	S	185.833
ani_20	S	163.333
ani_21	S	166.167
ani_22	S	191.5
ani_23	S	149.5
ani_24	S	142.333
ani_25	S	123.667
ani_26	S	132.333
ani_27	S	327.133
ani_28	S	270.917
ani_29	S	228.883
ani_30	S	275.01
ani_31	S	274.45
ani_32	S	255.367		202.683	15.3334

## Sheet: Fig_1CDEF
Ani Idx	Tissue type	Region	Protein	Group	Value		Mean	SEM
ani_1	synaptoneurosomes	hypothalamus	GluA1	W	78.918
ani_2	synaptoneurosomes	hypothalamus	GluA1	W	103.771
ani_3	synaptoneurosomes	hypothalamus	GluA1	W	117.312
ani_4	synaptoneurosomes	hypothalamus	GluA1	W	92.178
ani_5	synaptoneurosomes	hypothalamus	GluA1	W	91.036
ani_6	synaptoneurosomes	hypothalamus	GluA1	W	116.786
ani_7	synaptoneurosomes	hypothalamus	GluA1	W	56.31
ani_8	synaptoneurosomes	hypothalamus	GluA1	W	86.184
ani_9	synaptoneurosomes	hypothalamus	GluA1	W	134.347
ani_10	synaptoneurosomes	hypothalamus	GluA1	W	136.826
ani_11	synaptoneurosomes	hypothalamus	GluA1	W	120.582
ani_12	synaptoneurosomes	hypothalamus	GluA1	W	79.391
ani_13	synaptoneurosomes	hypothalamus	GluA1	W	103.071
ani_14	synaptoneurosomes	hypothalamus	GluA1	W	76.594
ani_15	synaptoneurosomes	hypothalamus	GluA1	W	140.098
ani_16	synaptoneurosomes	hypothalamus	GluA1	W	66.597		100	6.43768		Figure 1C (left panel)
ani_17	synaptoneurosomes	hypothalamus	GluA1	S	58.838
ani_18	synaptoneurosomes	hypothalamus	GluA1	S	47.638
ani_19	synaptoneurosomes	hypothalamus	GluA1	S	78.818
ani_20	synaptoneurosomes	hypothalamus	GluA1	S	37.573
ani_21	synaptoneurosomes	hypothalamus	GluA1	S	60.251
ani_22	synaptoneurosomes	hypothalamus	GluA1	S	35.082
ani_23	synaptoneurosomes	hypothalamus	GluA1	S	24.462
ani_24	synaptoneurosomes	hypothalamus	GluA1	S	33.674
ani_25	synaptoneurosomes	hypothalamus	GluA1	S	67.173
ani_26	synaptoneurosomes	hypothalamus	GluA1	S	75.721
ani_27	synaptoneurosomes	hypothalamus	GluA1	S	79.753
ani_28	synaptoneurosomes	hypothalamus	GluA1	S	67.992
ani_29	synaptoneurosomes	hypothalamus	GluA1	S	62.673
ani_30	synaptoneurosomes	hypothalamus	GluA1	S	59.178
ani_31	synaptoneurosomes	hypothalamus	GluA1	S	74.118
ani_32	synaptoneurosomes	hypothalamus	GluA1	S	56.635		57.4737	4.3095		Figure 1C (left panel)
ani_1	synaptoneurosomes	hypothalamus	GluA2	W	104.996
ani_2	synaptoneurosomes	hypothalamus	GluA2	W	120.632
ani_3	synaptoneurosomes	hypothalamus	GluA2	W	74.372
ani_4	synaptoneurosomes	hypothalamus	GluA2	W	93.769
ani_5	synaptoneurosomes	hypothalamus	GluA2	W	122.281
ani_6	synaptoneurosomes	hypothalamus	GluA2	W	83.95
ani_7	synaptoneurosomes	hypothalamus	GluA2	W	216.977
ani_8	synaptoneurosomes	hypothalamus	GluA2	W	54.194
ani_9	synaptoneurosomes	hypothalamus	GluA2	W	29.603
ani_10	synaptoneurosomes	hypothalamus	GluA2	W	123.891
ani_11	synaptoneurosomes	hypothalamus	GluA2	W	45.208
ani_12	synaptoneurosomes	hypothalamus	GluA2	W	26.337
ani_13	synaptoneurosomes	hypothalamus	GluA2	W	85.509
ani_14	synaptoneurosomes	hypothalamus	GluA2	W	73.081
ani_15	synaptoneurosomes	hypothalamus	GluA2	W	138.767
ani_16	synaptoneurosomes	hypothalamus	GluA2	W	206.434		100	13.7542		Figure 1C (right panel)
ani_17	synaptoneurosomes	hypothalamus	GluA2	S	81.039
ani_18	synaptoneurosomes	hypothalamus	GluA2	S	83.987
ani_19	synaptoneurosomes	hypothalamus	GluA2	S	66.263
ani_20	synaptoneurosomes	hypothalamus	GluA2	S	76.461
ani_21	synaptoneurosomes	hypothalamus	GluA2	S	108.574
ani_22	synaptoneurosomes	hypothalamus	GluA2	S	72.592
ani_23	synaptoneurosomes	hypothalamus	GluA2	S	270.016
ani_24	synaptoneurosomes	hypothalamus	GluA2	S	122.9
ani_25	synaptoneurosomes	hypothalamus	GluA2	S	32.314
ani_26	synaptoneurosomes	hypothalamus	GluA2	S	51.207
ani_27	synaptoneurosomes	hypothalamus	GluA2	S	44.876
ani_28	synaptoneurosomes	hypothalamus	GluA2	S	16.587
ani_29	synaptoneurosomes	hypothalamus	GluA2	S	31.263
ani_30	synaptoneurosomes	hypothalamus	GluA2	S	124.354
ani_31	synaptoneurosomes	hypothalamus	GluA2	S	95.43
ani_32	synaptoneurosomes	hypothalamus	GluA2	S	138.211		88.5046	15.0286		Figure 1C (right panel)
ani_1	synaptoneurosomes	hypothalamus	Ser845	W	90.735
ani_2	synaptoneurosomes	hypothalamus	Ser845	W	105.474
ani_3	synaptoneurosomes	hypothalamus	Ser845	W	103.791
ani_4	synaptoneurosomes	hypothalamus	Ser845	W	55.153
ani_5	synaptoneurosomes	hypothalamus	Ser845	W	114.645
ani_6	synaptoneurosomes	hypothalamus	Ser845	W	130.202
ani_7	synaptoneurosomes	hypothalamus	Ser845	W	95.947
ani_8	synaptoneurosomes	hypothalamus	Ser845	W	51.892
ani_9	synaptoneurosomes	hypothalamus	Ser845	W	77.773
ani_10	synaptoneurosomes	hypothalamus	Ser845	W	68.727
ani_11	synaptoneurosomes	hypothalamus	Ser845	W	46.576
ani_12	synaptoneurosomes	hypothalamus	Ser845	W	67.886
ani_13	synaptoneurosomes	hypothalamus	Ser845	W	137.351
ani_14	synaptoneurosomes	hypothalamus	Ser845	W	124.709
ani_15	synaptoneurosomes	hypothalamus	Ser845	W	160.373
ani_16	synaptoneurosomes	hypothalamus	Ser845	W	168.765		99.9999	9.42857		Figure 1D (left panel)
ani_17	synaptoneurosomes	hypothalamus	Ser845	S	88.327
ani_18	synaptoneurosomes	hypothalamus	Ser845	S	66.76
ani_19	synaptoneurosomes	hypothalamus	Ser845	S	68.491
ani_20	synaptoneurosomes	hypothalamus	Ser845	S	43.854
ani_21	synaptoneurosomes	hypothalamus	Ser845	S	45.729
ani_22	synaptoneurosomes	hypothalamus	Ser845	S	52.802
ani_23	synaptoneurosomes	hypothalamus	Ser845	S	70.776
ani_24	synaptoneurosomes	hypothalamus	Ser845	S	40.496
ani_25	synaptoneurosomes	hypothalamus	Ser845	S	40.879
ani_26	synaptoneurosomes	hypothalamus	Ser845	S	40.814
ani_27	synaptoneurosomes	hypothalamus	Ser845	S	35.148
ani_28	synaptoneurosomes	hypothalamus	Ser845	S	39.63
ani_29	synaptoneurosomes	hypothalamus	Ser845	S	52.297
ani_30	synaptoneurosomes	hypothalamus	Ser845	S	92.44
ani_31	synaptoneurosomes	hypothalamus	Ser845	S	82.546
ani_32	synaptoneurosomes	hypothalamus	Ser845	S	114.275		60.954	5.86316		Figure 1D (left panel)
ani_1	synaptoneurosomes	hypothalamus	Ser831	W	127.052
ani_2	synaptoneurosomes	hypothalamus	Ser831	W	91.871
ani_3	synaptoneurosomes	hypothalamus	Ser831	W	81.077
ani_4	synaptoneurosomes	hypothalamus	Ser831	W	81.27
ani_5	synaptoneurosomes	hypothalamus	Ser831	W	99.174
ani_6	synaptoneurosomes	hypothalamus	Ser831	W	119.556
ani_7	synaptoneurosomes	hypothalamus	Ser831	W	163.658
ani_8	synaptoneurosomes	hypothalamus	Ser831	W	100.816
ani_9	synaptoneurosomes	hypothalamus	Ser831	W	54.06
ani_10	synaptoneurosomes	hypothalamus	Ser831	W	77.549
ani_11	synaptoneurosomes	hypothalamus	Ser831	W	59.31
ani_12	synaptoneurosomes	hypothalamus	Ser831	W	99.907
ani_13	synaptoneurosomes	hypothalamus	Ser831	W	176.777
ani_14	synaptoneurosomes	hypothalamus	Ser831	W	136.493
ani_15	synaptoneurosomes	hypothalamus	Ser831	W	96.896
ani_16	synaptoneurosomes	hypothalamus	Ser831	W	34.535		100	9.51641		Figure 1D (right panel)
ani_17	synaptoneurosomes	hypothalamus	Ser831	S	122.531
ani_18	synaptoneurosomes	hypothalamus	Ser831	S	84.816
ani_19	synaptoneurosomes	hypothalamus	Ser831	S	99.258
ani_20	synaptoneurosomes	hypothalamus	Ser831	S	134.214
ani_21	synaptoneurosomes	hypothalamus	Ser831	S	133.488
ani_22	synaptoneurosomes	hypothalamus	Ser831	S	142.829
ani_23	synaptoneurosomes	hypothalamus	Ser831	S	99.527
ani_24	synaptoneurosomes	hypothalamus	Ser831	S	73.786
ani_25	synaptoneurosomes	hypothalamus	Ser831	S	69.789
ani_26	synaptoneurosomes	hypothalamus	Ser831	S	65.324
ani_27	synaptoneurosomes	hypothalamus	Ser831	S	63.141
ani_28	synaptoneurosomes	hypothalamus	Ser831	S	34.656
ani_29	synaptoneurosomes	hypothalamus	Ser831	S	83.199
ani_30	synaptoneurosomes	hypothalamus	Ser831	S	100.407
ani_31	synaptoneurosomes	hypothalamus	Ser831	S	115.239
ani_32	synaptoneurosomes	hypothalamus	Ser831	S	38.58		91.299	8.2593		Figure 1D (right panel)
ani_1	synaptoneurosomes	cortex	GluA1	W	85.899
ani_2	synaptoneurosomes	cortex	GluA1	W	153.159
ani_3	synaptoneurosomes	cortex	GluA1	W	60.942
ani_4	synaptoneurosomes	cortex	GluA1	W	133.197
ani_5	synaptoneurosomes	cortex	GluA1	W	69.318
ani_6	synaptoneurosomes	cortex	GluA1	W	97.485
ani_7	synaptoneurosomes	cortex	GluA1	W	34.35
ani_8	synaptoneurosomes	cortex	GluA1	W	39.75
ani_9	synaptoneurosomes	cortex	GluA1	W	30.899
ani_10	synaptoneurosomes	cortex	GluA1	W	76.135
ani_11	synaptoneurosomes	cortex	GluA1	W	76.635
ani_12	synaptoneurosomes	cortex	GluA1	W	160.273
ani_13	synaptoneurosomes	cortex	GluA1	W	188.853
ani_14	synaptoneurosomes	cortex	GluA1	W	106.48
ani_15	synaptoneurosomes	cortex	GluA1	W	145.252
ani_16	synaptoneurosomes	cortex	GluA1	W	141.374		100	12.2065		Figure 1E (left panel)
ani_17	synaptoneurosomes	cortex	GluA1	S	57.044
ani_18	synaptoneurosomes	cortex	GluA1	S	50.474
ani_19	synaptoneurosomes	cortex	GluA1	S	80.22
ani_20	synaptoneurosomes	cortex	GluA1	S	57.958
ani_21	synaptoneurosomes	cortex	GluA1	S	65.137
ani_22	synaptoneurosomes	cortex	GluA1	S	52.952
ani_23	synaptoneurosomes	cortex	GluA1	S	93.1
ani_24	synaptoneurosomes	cortex	GluA1	S	51.976
ani_25	synaptoneurosomes	cortex	GluA1	S	30.655
ani_26	synaptoneurosomes	cortex	GluA1	S	56.715
ani_27	synaptoneurosomes	cortex	GluA1	S	52.593
ani_28	synaptoneurosomes	cortex	GluA1	S	70.503
ani_29	synaptoneurosomes	cortex	GluA1	S	72.67
ani_30	synaptoneurosomes	cortex	GluA1	S	73.045
ani_31	synaptoneurosomes	cortex	GluA1	S	57.681
ani_32	synaptoneurosomes	cortex	GluA1	S	87.613		63.146	3.9401		Figure 1E (left panel)
ani_1	synaptoneurosomes	cortex	GluA2	W	112.544
ani_2	synaptoneurosomes	cortex	GluA2	W	95.787
ani_3	synaptoneurosomes	cortex	GluA2	W	91.669
ani_4	synaptoneurosomes	cortex	GluA2	W	136.928
ani_5	synaptoneurosomes	cortex	GluA2	W	114.122
ani_6	synaptoneurosomes	cortex	GluA2	W	48.951
ani_7	synaptoneurosomes	cortex	GluA2	W	97.504
ani_8	synaptoneurosomes	cortex	GluA2	W	110.741
ani_9	synaptoneurosomes	cortex	GluA2	W	97.992
ani_10	synaptoneurosomes	cortex	GluA2	W	74.205
ani_11	synaptoneurosomes	cortex	GluA2	W	93.717
ani_12	synaptoneurosomes	cortex	GluA2	W	102.283
ani_13	synaptoneurosomes	cortex	GluA2	W	100.584
ani_14	synaptoneurosomes	cortex	GluA2	W	104.206
ani_15	synaptoneurosomes	cortex	GluA2	W	99.207
ani_16	synaptoneurosomes	cortex	GluA2	W	119.561		100	4.85224		Figure 1E (right panel)
ani_17	synaptoneurosomes	cortex	GluA2	S	75.877
ani_18	synaptoneurosomes	cortex	GluA2	S	67.335
ani_19	synaptoneurosomes	cortex	GluA2	S	68.882
ani_20	synaptoneurosomes	cortex	GluA2	S	98.503
ani_21	synaptoneurosomes	cortex	GluA2	S	96.11
ani_22	synaptoneurosomes	cortex	GluA2	S	89.427
ani_23	synaptoneurosomes	cortex	GluA2	S	86.609
ani_24	synaptoneurosomes	cortex	GluA2	S	109.184
ani_25	synaptoneurosomes	cortex	GluA2	S	98.726
ani_26	synaptoneurosomes	cortex	GluA2	S	92.893
ani_27	synaptoneurosomes	cortex	GluA2	S	50.068
ani_28	synaptoneurosomes	cortex	GluA2	S	72.733
ani_29	synaptoneurosomes	cortex	GluA2	S	89.981
ani_30	synaptoneurosomes	cortex	GluA2	S	85.159
ani_31	synaptoneurosomes	cortex	GluA2	S	76.988
ani_32	synaptoneurosomes	cortex	GluA2	S	80.684		83.6974	3.69111		Figure 1E (right panel)
ani_1	synaptoneurosomes	cortex	Ser845	W	106.214
ani_2	synaptoneurosomes	cortex	Ser845	W	121.003
ani_3	synaptoneurosomes	cortex	Ser845	W	72.783
ani_4	synaptoneurosomes	cortex	Ser845	W	93.806
ani_5	synaptoneurosomes	cortex	Ser845	W	89.311
ani_6	synaptoneurosomes	cortex	Ser845	W	116.883
ani_7	synaptoneurosomes	cortex	Ser845	W	90.71
ani_8	synaptoneurosomes	cortex	Ser845	W	96.224
ani_9	synaptoneurosomes	cortex	Ser845	W	110.278
ani_10	synaptoneurosomes	cortex	Ser845	W	101.313
ani_11	synaptoneurosomes	cortex	Ser845	W	68.392
ani_12	synaptoneurosomes	cortex	Ser845	W	81.203
ani_13	synaptoneurosomes	cortex	Ser845	W	151.75
ani_14	synaptoneurosomes	cortex	Ser845	W	120.945
ani_15	synaptoneurosomes	cortex	Ser845	W	94.249
ani_16	synaptoneurosomes	cortex	Ser845	W	84.936		100	5.24215		Figure 1F (left panel)
ani_17	synaptoneurosomes	cortex	Ser845	S	43.469
ani_18	synaptoneurosomes	cortex	Ser845	S	40.471
ani_19	synaptoneurosomes	cortex	Ser845	S	37.961
ani_20	synaptoneurosomes	cortex	Ser845	S	62.306
ani_21	synaptoneurosomes	cortex	Ser845	S	80.475
ani_22	synaptoneurosomes	cortex	Ser845	S	78.138
ani_23	synaptoneurosomes	cortex	Ser845	S	44.082
ani_24	synaptoneurosomes	cortex	Ser845	S	41.608
ani_25	synaptoneurosomes	cortex	Ser845	S	39.408
ani_26	synaptoneurosomes	cortex	Ser845	S	48.185
ani_27	synaptoneurosomes	cortex	Ser845	S	70.094
ani_28	synaptoneurosomes	cortex	Ser845	S	40.49
ani_29	synaptoneurosomes	cortex	Ser845	S	78.8
ani_30	synaptoneurosomes	cortex	Ser845	S	76.51
ani_31	synaptoneurosomes	cortex	Ser845	S	57.431
ani_32	synaptoneurosomes	cortex	Ser845	S	52.785		55.7633	4.04619		Figure 1F (left panel)
ani_1	synaptoneurosomes	cortex	Ser831	W	103.552
ani_2	synaptoneurosomes	cortex	Ser831	W	93.485
ani_3	synaptoneurosomes	cortex	Ser831	W	102.963
ani_4	synaptoneurosomes	cortex	Ser831	W	117.419
ani_5	synaptoneurosomes	cortex	Ser831	W	87.597
ani_6	synaptoneurosomes	cortex	Ser831	W	94.984
ani_7	synaptoneurosomes	cortex	Ser831	W	126.691
ani_8	synaptoneurosomes	cortex	Ser831	W	61.218
ani_9	synaptoneurosomes	cortex	Ser831	W	71.873
ani_10	synaptoneurosomes	cortex	Ser831	W	102.9
ani_11	synaptoneurosomes	cortex	Ser831	W	72.6
ani_12	synaptoneurosomes	cortex	Ser831	W	144.93
ani_13	synaptoneurosomes	cortex	Ser831	W	146.121
ani_14	synaptoneurosomes	cortex	Ser831	W	111.343
ani_15	synaptoneurosomes	cortex	Ser831	W	78.727
ani_16	synaptoneurosomes	cortex	Ser831	W	83.597		100	6.228		Figure 1F (right panel)
ani_17	synaptoneurosomes	cortex	Ser831	S	95.075
ani_18	synaptoneurosomes	cortex	Ser831	S	71.004
ani_19	synaptoneurosomes	cortex	Ser831	S	76.872
ani_20	synaptoneurosomes	cortex	Ser831	S	137.498
ani_21	synaptoneurosomes	cortex	Ser831	S	55.883
ani_22	synaptoneurosomes	cortex	Ser831	S	40.085
ani_23	synaptoneurosomes	cortex	Ser831	S	63.001
ani_24	synaptoneurosomes	cortex	Ser831	S	51.65
ani_25	synaptoneurosomes	cortex	Ser831	S	37.644
ani_26	synaptoneurosomes	cortex	Ser831	S	40.223
ani_27	synaptoneurosomes	cortex	Ser831	S	122.611
ani_28	synaptoneurosomes	cortex	Ser831	S	66.944
ani_29	synaptoneurosomes	cortex	Ser831	S	61.785
ani_30	synaptoneurosomes	cortex	Ser831	S	97.808
ani_31	synaptoneurosomes	cortex	Ser831	S	72.254
ani_32	synaptoneurosomes	cortex	Ser831	S	60.28		71.9136	7.1605		Figure 1F (right panel)

## Sheet: Fig_2B
Ani Idx	Group	Sleep type	Duration (in min)		Mean	SEM
ani_1	S	sleep	160.667
ani_2	S	sleep	214.167
ani_3	S	sleep	159.833
ani_4	S	sleep	155.833
ani_5	S	sleep	184.667
ani_6	S	sleep	205.167
ani_7	S	sleep	257
ani_8	S	sleep	231.333		196.083	13.1487		Left panel
ani_9	TSD	sleep	6.167
ani_10	TSD	sleep	1.167
ani_11	TSD	sleep	0
ani_12	TSD	sleep	0
ani_13	TSD	sleep	0
ani_14	TSD	sleep	0
ani_15	TSD	sleep	0
ani_16	TSD	sleep	0		0.91675	0.763805		Left panel
ani_17	REM-D	sleep	158.5
ani_18	REM-D	sleep	144.167
ani_19	REM-D	sleep	147.167
ani_20	REM-D	sleep	175.667
ani_21	REM-D	sleep	179.5
ani_22	REM-D	sleep	205.833
ani_23	REM-D	sleep	124.833
ani_24	REM-D	sleep	184		164.958	9.21957		Left panel
ani_1	S	SWS	155.167
ani_2	S	SWS	195.5
ani_3	S	SWS	148.5
ani_4	S	SWS	139.5
ani_5	S	SWS	172.5
ani_6	S	SWS	176.5
ani_7	S	SWS	239
ani_8	S	SWS	214		180.083	12.097		Middle panel
ani_9	TSD	SWS	6.167
ani_10	TSD	SWS	1.167
ani_11	TSD	SWS	0
ani_12	TSD	SWS	0
ani_13	TSD	SWS	0
ani_14	TSD	SWS	0
ani_15	TSD	SWS	0
ani_16	TSD	SWS	0		0.91675	0.763805		Middle panel
ani_17	REM-D	SWS	158.5
ani_18	REM-D	SWS	144.167
ani_19	REM-D	SWS	147.167
ani_20	REM-D	SWS	175
ani_21	REM-D	SWS	179.333
ani_22	REM-D	SWS	203.833
ani_23	REM-D	SWS	124.833
ani_24	REM-D	SWS	183.833		164.583	9.03801		Middle panel
ani_1	S	REM sleep	4.5
ani_2	S	REM sleep	15
ani_3	S	REM sleep	9.833
ani_4	S	REM sleep	13.167
ani_5	S	REM sleep	11
ani_6	S	REM sleep	25
ani_7	S	REM sleep	14.333
ani_8	S	REM sleep	13.833		13.3332	2.05239		RIght panel
ani_9	TSD	REM sleep	0
ani_10	TSD	REM sleep	0
ani_11	TSD	REM sleep	0
ani_12	TSD	REM sleep	0
ani_13	TSD	REM sleep	0
ani_14	TSD	REM sleep	0
ani_15	TSD	REM sleep	0
ani_16	TSD	REM sleep	0		0	0		RIght panel
ani_17	REM-D	REM sleep	0
ani_18	REM-D	REM sleep	0
ani_19	REM-D	REM sleep	0
ani_20	REM-D	REM sleep	0.667
ani_21	REM-D	REM sleep	0
ani_22	REM-D	REM sleep	0
ani_23	REM-D	REM sleep	0
ani_24	REM-D	REM sleep	0.167		0.10425	0.0830053		RIght panel

## Sheet: Fig_2CDEF
Ani Idx	Tissue type	Region	Protein	Group	Value		Mean	SEM
ani_1	synaptoneurosomes	hypothalamus	GluA1	S	124.49
ani_2	synaptoneurosomes	hypothalamus	GluA1	S	91.849
ani_3	synaptoneurosomes	hypothalamus	GluA1	S	82.514
ani_4	synaptoneurosomes	hypothalamus	GluA1	S	77.514
ani_5	synaptoneurosomes	hypothalamus	GluA1	S	107.026
ani_6	synaptoneurosomes	hypothalamus	GluA1	S	131.392
ani_7	synaptoneurosomes	hypothalamus	GluA1	S	77.869
ani_8	synaptoneurosomes	hypothalamus	GluA1	S	107.345		99.9999	7.38741		Figure 2C (left panel)
ani_9	synaptoneurosomes	hypothalamus	GluA1	TSD	175.995
ani_10	synaptoneurosomes	hypothalamus	GluA1	TSD	133.413
ani_11	synaptoneurosomes	hypothalamus	GluA1	TSD	150.25
ani_12	synaptoneurosomes	hypothalamus	GluA1	TSD	88.497
ani_13	synaptoneurosomes	hypothalamus	GluA1	TSD	90.619
ani_14	synaptoneurosomes	hypothalamus	GluA1	TSD	137.504
ani_15	synaptoneurosomes	hypothalamus	GluA1	TSD	204.705
ani_16	synaptoneurosomes	hypothalamus	GluA1	TSD	160.419		142.675	14.0711		Figure 2C (left panel)
ani_17	synaptoneurosomes	hypothalamus	GluA1	REM-D	138.734
ani_18	synaptoneurosomes	hypothalamus	GluA1	REM-D	67.115
ani_19	synaptoneurosomes	hypothalamus	GluA1	REM-D	114.149
ani_20	synaptoneurosomes	hypothalamus	GluA1	REM-D	66.959
ani_21	synaptoneurosomes	hypothalamus	GluA1	REM-D	102.104
ani_22	synaptoneurosomes	hypothalamus	GluA1	REM-D	85.015
ani_23	synaptoneurosomes	hypothalamus	GluA1	REM-D	110.358
ani_24	synaptoneurosomes	hypothalamus	GluA1	REM-D	114.221		99.8319	8.87606		Figure 2C (left panel)
ani_1	synaptoneurosomes	hypothalamus	GluA2	S	153.815
ani_2	synaptoneurosomes	hypothalamus	GluA2	S	115.406
ani_3	synaptoneurosomes	hypothalamus	GluA2	S	115.003
ani_4	synaptoneurosomes	hypothalamus	GluA2	S	95.108
ani_5	synaptoneurosomes	hypothalamus	GluA2	S	73.003
ani_6	synaptoneurosomes	hypothalamus	GluA2	S	82.498
ani_7	synaptoneurosomes	hypothalamus	GluA2	S	79.835
ani_8	synaptoneurosomes	hypothalamus	GluA2	S	85.331		99.9999	9.48625		Figure 2C (right panel)
ani_9	synaptoneurosomes	hypothalamus	GluA2	TSD	128.251
ani_10	synaptoneurosomes	hypothalamus	GluA2	TSD	98.637
ani_11	synaptoneurosomes	hypothalamus	GluA2	TSD	134.237
ani_12	synaptoneurosomes	hypothalamus	GluA2	TSD	95.485
ani_13	synaptoneurosomes	hypothalamus	GluA2	TSD	74.262
ani_14	synaptoneurosomes	hypothalamus	GluA2	TSD	77.906
ani_15	synaptoneurosomes	hypothalamus	GluA2	TSD	64.348
ani_16	synaptoneurosomes	hypothalamus	GluA2	TSD	93.524		95.8312	8.78015		Figure 2C (right panel)
ani_17	synaptoneurosomes	hypothalamus	GluA2	REM-D	116.759
ani_18	synaptoneurosomes	hypothalamus	GluA2	REM-D	127.29
ani_19	synaptoneurosomes	hypothalamus	GluA2	REM-D	100.03
ani_20	synaptoneurosomes	hypothalamus	GluA2	REM-D	88.251
ani_21	synaptoneurosomes	hypothalamus	GluA2	REM-D	75.565
ani_22	synaptoneurosomes	hypothalamus	GluA2	REM-D	76.227
ani_23	synaptoneurosomes	hypothalamus	GluA2	REM-D	95.917
ani_24	synaptoneurosomes	hypothalamus	GluA2	REM-D	120.809		100.106	7.04002		Figure 2C (right panel)
ani_1	synaptoneurosomes	hypothalamus	Ser845	S	106.09
ani_2	synaptoneurosomes	hypothalamus	Ser845	S	117.245
ani_3	synaptoneurosomes	hypothalamus	Ser845	S	66.46
ani_4	synaptoneurosomes	hypothalamus	Ser845	S	96.887
ani_5	synaptoneurosomes	hypothalamus	Ser845	S	113.195
ani_6	synaptoneurosomes	hypothalamus	Ser845	S	112.019
ani_7	synaptoneurosomes	hypothalamus	Ser845	S	81.874
ani_8	synaptoneurosomes	hypothalamus	Ser845	S	106.229		99.9999	6.20342		Figure 2D (left panel)
ani_9	synaptoneurosomes	hypothalamus	Ser845	TSD	125.777
ani_10	synaptoneurosomes	hypothalamus	Ser845	TSD	83.082
ani_11	synaptoneurosomes	hypothalamus	Ser845	TSD	53.631
ani_12	synaptoneurosomes	hypothalamus	Ser845	TSD	80.327
ani_13	synaptoneurosomes	hypothalamus	Ser845	TSD	148.457
ani_14	synaptoneurosomes	hypothalamus	Ser845	TSD	92.047
ani_15	synaptoneurosomes	hypothalamus	Ser845	TSD	89.247
ani_16	synaptoneurosomes	hypothalamus	Ser845	TSD	97.807		96.2969	10.2729		Figure 2D (left panel)
ani_17	synaptoneurosomes	hypothalamus	Ser845	REM-D	111.456
ani_18	synaptoneurosomes	hypothalamus	Ser845	REM-D	67.184
ani_19	synaptoneurosomes	hypothalamus	Ser845	REM-D	83.557
ani_20	synaptoneurosomes	hypothalamus	Ser845	REM-D	102.697
ani_21	synaptoneurosomes	hypothalamus	Ser845	REM-D	81.646
ani_22	synaptoneurosomes	hypothalamus	Ser845	REM-D	55.914
ani_23	synaptoneurosomes	hypothalamus	Ser845	REM-D	115.169
ani_24	synaptoneurosomes	hypothalamus	Ser845	REM-D	146.066		95.4611	10.3109		Figure 2D (left panel)
ani_1	synaptoneurosomes	hypothalamus	Ser831	S	115.585
ani_2	synaptoneurosomes	hypothalamus	Ser831	S	110.983
ani_3	synaptoneurosomes	hypothalamus	Ser831	S	102.222
ani_4	synaptoneurosomes	hypothalamus	Ser831	S	77.425
ani_5	synaptoneurosomes	hypothalamus	Ser831	S	78.533
ani_6	synaptoneurosomes	hypothalamus	Ser831	S	110.023
ani_7	synaptoneurosomes	hypothalamus	Ser831	S	89.802
ani_8	synaptoneurosomes	hypothalamus	Ser831	S	115.428		100	5.6401		Figure 2D (right panel)
ani_9	synaptoneurosomes	hypothalamus	Ser831	TSD	121.238
ani_10	synaptoneurosomes	hypothalamus	Ser831	TSD	128.424
ani_11	synaptoneurosomes	hypothalamus	Ser831	TSD	143.935
ani_12	synaptoneurosomes	hypothalamus	Ser831	TSD	65.787
ani_13	synaptoneurosomes	hypothalamus	Ser831	TSD	90.098
ani_14	synaptoneurosomes	hypothalamus	Ser831	TSD	105.718
ani_15	synaptoneurosomes	hypothalamus	Ser831	TSD	119.668
ani_16	synaptoneurosomes	hypothalamus	Ser831	TSD	134.111		113.622	9.02019		Figure 2D (right panel)
ani_17	synaptoneurosomes	hypothalamus	Ser831	REM-D	165.48
ani_18	synaptoneurosomes	hypothalamus	Ser831	REM-D	114.075
ani_19	synaptoneurosomes	hypothalamus	Ser831	REM-D	89.49
ani_20	synaptoneurosomes	hypothalamus	Ser831	REM-D	70.784
ani_21	synaptoneurosomes	hypothalamus	Ser831	REM-D	102.466
ani_22	synaptoneurosomes	hypothalamus	Ser831	REM-D	103.657
ani_23	synaptoneurosomes	hypothalamus	Ser831	REM-D	113.244
ani_24	synaptoneurosomes	hypothalamus	Ser831	REM-D	115.479		109.334	9.62436		Figure 2D (right panel)
ani_1	synaptoneurosomes	cortex	GluA1	S	125.965
ani_2	synaptoneurosomes	cortex	GluA1	S	110.741
ani_3	synaptoneurosomes	cortex	GluA1	S	137.314
ani_4	synaptoneurosomes	cortex	GluA1	S	84.212
ani_5	synaptoneurosomes	cortex	GluA1	S	79.419
ani_6	synaptoneurosomes	cortex	GluA1	S	89.268
ani_7	synaptoneurosomes	cortex	GluA1	S	101.138
ani_8	synaptoneurosomes	cortex	GluA1	S	71.942		99.9999	8.19238		Figure 2E (left panel)
ani_9	synaptoneurosomes	cortex	GluA1	TSD	164.924
ani_10	synaptoneurosomes	cortex	GluA1	TSD	124.575
ani_11	synaptoneurosomes	cortex	GluA1	TSD	143.448
ani_12	synaptoneurosomes	cortex	GluA1	TSD	127.8
ani_13	synaptoneurosomes	cortex	GluA1	TSD	130
ani_14	synaptoneurosomes	cortex	GluA1	TSD	138.499
ani_15	synaptoneurosomes	cortex	GluA1	TSD	144.56
ani_16	synaptoneurosomes	cortex	GluA1	TSD	118.517		136.54	5.19044		Figure 2E (left panel)
ani_17	synaptoneurosomes	cortex	GluA1	REM-D	131.401
ani_18	synaptoneurosomes	cortex	GluA1	REM-D	91.55
ani_19	synaptoneurosomes	cortex	GluA1	REM-D	61.496
ani_20	synaptoneurosomes	cortex	GluA1	REM-D	62.747
ani_21	synaptoneurosomes	cortex	GluA1	REM-D	82.602
ani_22	synaptoneurosomes	cortex	GluA1	REM-D	154.326
ani_23	synaptoneurosomes	cortex	GluA1	REM-D	65.176
ani_24	synaptoneurosomes	cortex	GluA1	REM-D	102.448		93.9683	12.0337		Figure 2E (left panel)
ani_1	synaptoneurosomes	cortex	GluA2	S	137.948
ani_2	synaptoneurosomes	cortex	GluA2	S	112.246
ani_3	synaptoneurosomes	cortex	GluA2	S	87.986
ani_4	synaptoneurosomes	cortex	GluA2	S	84.668
ani_5	synaptoneurosomes	cortex	GluA2	S	87.534
ani_6	synaptoneurosomes	cortex	GluA2	S	92.898
ani_7	synaptoneurosomes	cortex	GluA2	S	95.009
ani_8	synaptoneurosomes	cortex	GluA2	S	101.711		100	6.27224		Figure 2E (right panel)
ani_9	synaptoneurosomes	cortex	GluA2	TSD	157.586
ani_10	synaptoneurosomes	cortex	GluA2	TSD	94.633
ani_11	synaptoneurosomes	cortex	GluA2	TSD	91.44
ani_12	synaptoneurosomes	cortex	GluA2	TSD	101.832
ani_13	synaptoneurosomes	cortex	GluA2	TSD	102.99
ani_14	synaptoneurosomes	cortex	GluA2	TSD	125.277
ani_15	synaptoneurosomes	cortex	GluA2	TSD	88.924
ani_16	synaptoneurosomes	cortex	GluA2	TSD	112.316		109.375	8.06306		Figure 2E (right panel)
ani_17	synaptoneurosomes	cortex	GluA2	REM-D	101.184
ani_18	synaptoneurosomes	cortex	GluA2	REM-D	73.319
ani_19	synaptoneurosomes	cortex	GluA2	REM-D	78.622
ani_20	synaptoneurosomes	cortex	GluA2	REM-D	88.03
ani_21	synaptoneurosomes	cortex	GluA2	REM-D	99.054
ani_22	synaptoneurosomes	cortex	GluA2	REM-D	124.719
ani_23	synaptoneurosomes	cortex	GluA2	REM-D	84.373
ani_24	synaptoneurosomes	cortex	GluA2	REM-D	89.626		92.3659	5.6869		Figure 2E (right panel)
ani_1	synaptoneurosomes	cortex	Ser845	S	176.685
ani_2	synaptoneurosomes	cortex	Ser845	S	116.56
ani_3	synaptoneurosomes	cortex	Ser845	S	134.366
ani_4	synaptoneurosomes	cortex	Ser845	S	76.523
ani_5	synaptoneurosomes	cortex	Ser845	S	69.058
ani_6	synaptoneurosomes	cortex	Ser845	S	69.426
ani_7	synaptoneurosomes	cortex	Ser845	S	94.937
ani_8	synaptoneurosomes	cortex	Ser845	S	62.446		100	14.1517		Figure 2F (left panel)
ani_9	synaptoneurosomes	cortex	Ser845	TSD	176.673
ani_10	synaptoneurosomes	cortex	Ser845	TSD	146.665
ani_11	synaptoneurosomes	cortex	Ser845	TSD	165.146
ani_12	synaptoneurosomes	cortex	Ser845	TSD	123.204
ani_13	synaptoneurosomes	cortex	Ser845	TSD	120.117
ani_14	synaptoneurosomes	cortex	Ser845	TSD	118.969
ani_15	synaptoneurosomes	cortex	Ser845	TSD	152.004
ani_16	synaptoneurosomes	cortex	Ser845	TSD	116.548		139.916	8.27586		Figure 2F (left panel)
ani_17	synaptoneurosomes	cortex	Ser845	REM-D	166.538
ani_18	synaptoneurosomes	cortex	Ser845	REM-D	97.547
ani_19	synaptoneurosomes	cortex	Ser845	REM-D	60.648
ani_20	synaptoneurosomes	cortex	Ser845	REM-D	54.471
ani_21	synaptoneurosomes	cortex	Ser845	REM-D	81.651
ani_22	synaptoneurosomes	cortex	Ser845	REM-D	141.685
ani_23	synaptoneurosomes	cortex	Ser845	REM-D	56.851
ani_24	synaptoneurosomes	cortex	Ser845	REM-D	110.279		96.2088	14.6273		Figure 2F (left panel)
ani_1	synaptoneurosomes	cortex	Ser831	S	120.635
ani_2	synaptoneurosomes	cortex	Ser831	S	72.467
ani_3	synaptoneurosomes	cortex	Ser831	S	90.114
ani_4	synaptoneurosomes	cortex	Ser831	S	98.539
ani_5	synaptoneurosomes	cortex	Ser831	S	75.338
ani_6	synaptoneurosomes	cortex	Ser831	S	123.832
ani_7	synaptoneurosomes	cortex	Ser831	S	135.432
ani_8	synaptoneurosomes	cortex	Ser831	S	83.643		100	8.43345		Figure 2F (right panel)
ani_9	synaptoneurosomes	cortex	Ser831	TSD	95.026
ani_10	synaptoneurosomes	cortex	Ser831	TSD	84.235
ani_11	synaptoneurosomes	cortex	Ser831	TSD	86.228
ani_12	synaptoneurosomes	cortex	Ser831	TSD	99.293
ani_13	synaptoneurosomes	cortex	Ser831	TSD	104.123
ani_14	synaptoneurosomes	cortex	Ser831	TSD	140.58
ani_15	synaptoneurosomes	cortex	Ser831	TSD	105.895
ani_16	synaptoneurosomes	cortex	Ser831	TSD	50.672		95.7565	8.9154		Figure 2F (right panel)
ani_17	synaptoneurosomes	cortex	Ser831	REM-D	71.095
ani_18	synaptoneurosomes	cortex	Ser831	REM-D	67.449
ani_19	synaptoneurosomes	cortex	Ser831	REM-D	74.427
ani_20	synaptoneurosomes	cortex	Ser831	REM-D	57.213
ani_21	synaptoneurosomes	cortex	Ser831	REM-D	96.434
ani_22	synaptoneurosomes	cortex	Ser831	REM-D	129.152
ani_23	synaptoneurosomes	cortex	Ser831	REM-D	76.91
ani_24	synaptoneurosomes	cortex	Ser831	REM-D	67.172		79.9815	8.07026		Figure 2F (right panel)

## Sheet: Fig_3B
Ani Idx	Experiment	Sleep types	First or second 3 hours	Sleep duration (in min)		Mean	SEM
ani_1	Exp1	Total Sleep Time(TST)	1st 3h	65.667
ani_2	Exp1	Total Sleep Time(TST)	1st 3h	75
ani_3	Exp1	Total Sleep Time(TST)	1st 3h	80
ani_4	Exp1	Total Sleep Time(TST)	1st 3h	68.833
ani_5	Exp1	Total Sleep Time(TST)	1st 3h	46
ani_6	Exp1	Total Sleep Time(TST)	1st 3h	56.167
ani_7	Exp1	Total Sleep Time(TST)	1st 3h	21.833
ani_8	Exp1	Total Sleep Time(TST)	1st 3h	38.167
ani_9	Exp1	Total Sleep Time(TST)	1st 3h	10.833
ani_10	Exp1	Total Sleep Time(TST)	1st 3h	43.333		50.5833	7.21701		Figure 3B (left panel)
ani_1	Exp1	Total Sleep Time(TST)	2nd 3h	100.5
ani_2	Exp1	Total Sleep Time(TST)	2nd 3h	115.333
ani_3	Exp1	Total Sleep Time(TST)	2nd 3h	105.667
ani_4	Exp1	Total Sleep Time(TST)	2nd 3h	94.5
ani_5	Exp1	Total Sleep Time(TST)	2nd 3h	120
ani_6	Exp1	Total Sleep Time(TST)	2nd 3h	135.167
ani_7	Exp1	Total Sleep Time(TST)	2nd 3h	127.5
ani_8	Exp1	Total Sleep Time(TST)	2nd 3h	104
ani_9	Exp1	Total Sleep Time(TST)	2nd 3h	112.667
ani_10	Exp1	Total Sleep Time(TST)	2nd 3h	89		110.433	4.59417		Figure 3B (left panel)
ani_1	Exp1	SWS	1st 3h	56.667
ani_2	Exp1	SWS	1st 3h	71.667
ani_3	Exp1	SWS	1st 3h	74.833
ani_4	Exp1	SWS	1st 3h	69
ani_5	Exp1	SWS	1st 3h	46.333
ani_6	Exp1	SWS	1st 3h	53.5
ani_7	Exp1	SWS	1st 3h	21.667
ani_8	Exp1	SWS	1st 3h	38.5
ani_9	Exp1	SWS	1st 3h	11.167
ani_10	Exp1	SWS	1st 3h	43.333		48.6667	6.6558		Figure 3B (left panel)
ani_1	Exp1	SWS	2nd 3h	87
ani_2	Exp1	SWS	2nd 3h	109
ani_3	Exp1	SWS	2nd 3h	93.667
ani_4	Exp1	SWS	2nd 3h	91
ani_5	Exp1	SWS	2nd 3h	109.167
ani_6	Exp1	SWS	2nd 3h	123.167
ani_7	Exp1	SWS	2nd 3h	114.833
ani_8	Exp1	SWS	2nd 3h	93.833
ani_9	Exp1	SWS	2nd 3h	105.167
ani_10	Exp1	SWS	2nd 3h	85.333		101.217	4.05095		Figure 3B (left panel)
ani_1	Exp1	REM sleep	1st 3h	6.667
ani_2	Exp1	REM sleep	1st 3h	2.5
ani_3	Exp1	REM sleep	1st 3h	4.167
ani_4	Exp1	REM sleep	1st 3h	0
ani_5	Exp1	REM sleep	1st 3h	0
ani_6	Exp1	REM sleep	1st 3h	0.167
ani_7	Exp1	REM sleep	1st 3h	0
ani_8	Exp1	REM sleep	1st 3h	0
ani_9	Exp1	REM sleep	1st 3h	0
ani_10	Exp1	REM sleep	1st 3h	0.167		1.3668	0.741149		Figure 3B (left panel)
ani_1	Exp1	REM sleep	2nd 3h	10.333
ani_2	Exp1	REM sleep	2nd 3h	4.667
ani_3	Exp1	REM sleep	2nd 3h	8.667
ani_4	Exp1	REM sleep	2nd 3h	0.833
ani_5	Exp1	REM sleep	2nd 3h	6.833
ani_6	Exp1	REM sleep	2nd 3h	9
ani_7	Exp1	REM sleep	2nd 3h	8.667
ani_8	Exp1	REM sleep	2nd 3h	4
ani_9	Exp1	REM sleep	2nd 3h	5.667
ani_10	Exp1	REM sleep	2nd 3h	2.5		6.1167	0.985416		Figure 3B (left panel)
ani_1	Exp2	Total Sleep Time(TST)	1st 3h	29.5
ani_2	Exp2	Total Sleep Time(TST)	1st 3h	80.5
ani_3	Exp2	Total Sleep Time(TST)	1st 3h	70.667
ani_4	Exp2	Total Sleep Time(TST)	1st 3h	65.5
ani_5	Exp2	Total Sleep Time(TST)	1st 3h	83.167
ani_6	Exp2	Total Sleep Time(TST)	1st 3h	49.667
ani_7	Exp2	Total Sleep Time(TST)	1st 3h	119.333
ani_8	Exp2	Total Sleep Time(TST)	1st 3h	116.333		76.8334	10.8273		Figure 3B (right panel)
ani_1	Exp2	Total Sleep Time(TST)	2nd 3h	131.167
ani_2	Exp2	Total Sleep Time(TST)	2nd 3h	133.667
ani_3	Exp2	Total Sleep Time(TST)	2nd 3h	89
ani_4	Exp2	Total Sleep Time(TST)	2nd 3h	90.167
ani_5	Exp2	Total Sleep Time(TST)	2nd 3h	101.5
ani_6	Exp2	Total Sleep Time(TST)	2nd 3h	155.333
ani_7	Exp2	Total Sleep Time(TST)	2nd 3h	137.667
ani_8	Exp2	Total Sleep Time(TST)	2nd 3h	114.833		119.167	8.54237		Figure 3B (right panel)
ani_1	Exp2	SWS	1st 3h	29.833
ani_2	Exp2	SWS	1st 3h	76.5
ani_3	Exp2	SWS	1st 3h	68.5
ani_4	Exp2	SWS	1st 3h	63.667
ani_5	Exp2	SWS	1st 3h	80.667
ani_6	Exp2	SWS	1st 3h	46.167
ani_7	Exp2	SWS	1st 3h	113.333
ani_8	Exp2	SWS	1st 3h	110.167		73.6043	10.148		Figure 3B (right panel)
ani_1	Exp2	SWS	2nd 3h	125.5
ani_2	Exp2	SWS	2nd 3h	119
ani_3	Exp2	SWS	2nd 3h	80
ani_4	Exp2	SWS	2nd 3h	75.833
ani_5	Exp2	SWS	2nd 3h	92
ani_6	Exp2	SWS	2nd 3h	130.333
ani_7	Exp2	SWS	2nd 3h	125.833
ani_8	Exp2	SWS	2nd 3h	103.833		106.541	7.69867		Figure 3B (right panel)
ani_1	Exp2	REM sleep	1st 3h	0
ani_2	Exp2	REM sleep	1st 3h	3.667
ani_3	Exp2	REM sleep	1st 3h	2.333
ani_4	Exp2	REM sleep	1st 3h	1.833
ani_5	Exp2	REM sleep	1st 3h	2.5
ani_6	Exp2	REM sleep	1st 3h	3.333
ani_7	Exp2	REM sleep	1st 3h	4.333
ani_8	Exp2	REM sleep	1st 3h	5.833		2.979	0.618348		Figure 3B (right panel)
ani_1	Exp2	REM sleep	2nd 3h	4.5
ani_2	Exp2	REM sleep	2nd 3h	11.5
ani_3	Exp2	REM sleep	2nd 3h	7.5
ani_4	Exp2	REM sleep	2nd 3h	11.333
ani_5	Exp2	REM sleep	2nd 3h	8.5
ani_6	Exp2	REM sleep	2nd 3h	21.667
ani_7	Exp2	REM sleep	2nd 3h	10
ani_8	Exp2	REM sleep	2nd 3h	8		10.375	1.80164		Figure 3B (right panel)

## Sheet: Fig_3C
Ani Idx	Experiment	Hour	Spindle density (#/min)	SWS time (min)	REM theta energy (mV x s)				Mean	SEM
ani_1	Exp1	1	0.792	8.833	0
ani_2	Exp1	1	0.113	8.833	0
ani_3	Exp1	1	4.394	35.5	0
ani_4	Exp1	1	2.899	14.833	0
ani_5	Exp1	1	5.241	26.333	0
ani_6	Exp1	1	0.761	23.667	0
ani_7	Exp1	1	1.429	14	0
ani_8	Exp1	1	2.813	32	0		Spindle density		2.2251	0.527993		Figure 3C (left panel, white dots)
ani_9	Exp1	1	1.2	2.5	0		SWS		17.0332	3.69611		Figure 3C (middle panel, white dots)
ani_10	Exp1	1	2.609	3.833	0		REM theta		0	0		Figure 3C (right panel, white dots)
ani_1	Exp1	2	0.676	11.833	0
ani_2	Exp1	2	2.27	24.667	0
ani_3	Exp1	2	3.615	26	2156.32
ani_4	Exp1	2	3.021	25.817	0
ani_5	Exp1	2	2.25	10.667	0
ani_6	Exp1	2	1.731	17.333	0
ani_7	Exp1	2	0	8.667	0
ani_8	Exp1	2	0.602	4.983	0		Spindle density		1.7832	0.397132		Figure 3C (left panel, white dots)
ani_9	Exp1	2	0.6	1.667	0		SWS		13.9134	2.84481		Figure 3C (middle panel, white dots)
ani_10	Exp1	2	3.067	7.5	0		REM theta		215.632	215.632		Figure 3C (right panel, white dots)
ani_1	Exp1	3	3.847	41.333	2078.96
ani_2	Exp1	3	3.062	40.5	3743.56
ani_3	Exp1	3	4.12	13.833	1476.16
ani_4	Exp1	3	2.627	28.167	0
ani_5	Exp1	3	1.048	10.5	0
ani_6	Exp1	3	0.137	14.65	0
ani_7	Exp1	3	0.222	4.5	0
ani_8	Exp1	3	1.071	4.667	0		Spindle density		2.1828	0.462983		Figure 3C (left panel, white dots)
ani_9	Exp1	3	2.421	9.5	0		SWS		20.4317	4.66723		Figure 3C (middle panel, white dots)
ani_10	Exp1	3	3.273	36.667	554.162		REM theta		785.284	403.537		Figure 3C (right panel, white dots)
ani_1	Exp1	4	4.257	41.817	342.328
ani_2	Exp1	4	3.349	45.983	559.132
ani_3	Exp1	4	1.393	9.333	0
ani_4	Exp1	4	3.535	20.65	0
ani_5	Exp1	4	3.536	34.5	2025.72
ani_6	Exp1	4	2.143	44.333	4126.4
ani_7	Exp1	4	2.753	38.5	8794.65
ani_8	Exp1	4	2.601	23.833	0		Spindle density		3.0478	0.263329		Figure 3C (left panel, white dots)
ani_9	Exp1	4	3.321	35.833	304.796		SWS		30.9265	4.09855		Figure 3C (middle panel, white dots)
ani_10	Exp1	4	3.59	14.483	322.583		REM theta		1647.56	894.171		Figure 3C (right panel, white dots)
ani_1	Exp1	5	3.052	10.483	2554.66
ani_2	Exp1	5	2.47	26.317	0
ani_3	Exp1	5	3.957	44.983	1241.52
ani_4	Exp1	5	3.278	41.483	328.488
ani_5	Exp1	5	4.287	40.817	2444.5
ani_6	Exp1	5	3.171	44.15	3450.48
ani_7	Exp1	5	2.229	40.833	0
ani_8	Exp1	5	3.454	36.483	2345.73		Spindle density		3.2636	0.19407		Figure 3C (left panel, white dots)
ani_9	Exp1	5	3.212	37.983	2320.1		SWS		36.9199	3.42827		Figure 3C (middle panel, white dots)
ani_10	Exp1	5	3.526	45.667	1084.76		REM theta		1577.02	383.68		Figure 3C (right panel, white dots)
ani_1	Exp1	6	3.168	35.667	3128.48
ani_2	Exp1	6	3.538	39	1956.24
ani_3	Exp1	6	3.777	39.983	1347.02
ani_4	Exp1	6	3.129	27.483	0
ani_5	Exp1	6	4.029	36.483	1233.41
ani_6	Exp1	6	2.54	35.833	3738.95
ani_7	Exp1	6	2.682	36.167	1232.1
ani_8	Exp1	6	3.743	37.667	0		Spindle density		3.3279	0.163695		Figure 3C (left panel, red dots)
ani_9	Exp1	6	2.89	36.333	1742.03		SWS		36.1099	1.05833		Figure 3C (middle panel, red dots)
ani_10	Exp1	6	3.783	36.483	562.366		REM theta		1494.06	386.963		Figure 3C (right panel, red dots)
ani_1	Exp2	1	2.419	10.333	0
ani_2	Exp2	1	2.188	28.333	0
ani_3	Exp2	1	3.146	27.333	0
ani_4	Exp2	1	4.418	30.333	0
ani_5	Exp2	1	2.4	9.167	0
ani_6	Exp2	1	1.275	13.333	0		Spindle density		2.738	0.339884		Figure 3C (left panel, red dots)
ani_7	Exp2	1	2.458	37.833	0		SWS		23.5415	3.87075		Figure 3C (middle panel, red dots)
ani_8	Exp2	1	3.6	31.667	0		REM theta		0	0		Figure 3C (right panel, red dots)
ani_1	Exp2	2	2.25	5.333	0
ani_2	Exp2	2	0.833	6	0
ani_3	Exp2	2	3.062	24.167	4742.52
ani_4	Exp2	2	4.909	14.667	1290.38
ani_5	Exp2	2	4.35	33.333	0
ani_6	Exp2	2	0.293	6.817	0		Spindle density		2.74187	0.572369		Figure 3C (left panel, red dots)
ani_7	Exp2	2	2.489	27.317	0		SWS		20.1396	5.02373		Figure 3C (middle panel, red dots)
ani_8	Exp2	2	3.749	43.483	6267.7		REM theta		1537.58	891.703		Figure 3C (right panel, red dots)
ani_1	Exp2	3	3.196	15.333	0
ani_2	Exp2	3	2.855	37.833	3024.86
ani_3	Exp2	3	3.136	14.667	0
ani_4	Exp2	3	3.63	15.15	398.322
ani_5	Exp2	3	4.273	34.167	3850.19
ani_6	Exp2	3	2.443	23.333	4239.53		Spindle density		3.0915	0.229717		Figure 3C (left panel, red dots)
ani_7	Exp2	3	2.215	41.983	3920.94		SWS		26.6624	3.89386		Figure 3C (middle panel, red dots)
ani_8	Exp2	3	2.984	30.833	2231.63		REM theta		2208.18	647.127		Figure 3C (right panel, red dots)
ani_1	Exp2	4	4.409	43.317	0
ani_2	Exp2	4	2.875	43.833	2333.55
ani_3	Exp2	4	0	0.833	0
ani_4	Exp2	4	0	0.167	0
ani_5	Exp2	4	3.356	42.317	1878.22
ani_6	Exp2	4	2.79	40.5	2328.2		Spindle density		2.26925	0.546446		Figure 3C (left panel, red dots)
ani_7	Exp2	4	2.425	41.65	3667.72		SWS		28.8063	6.87092		Figure 3C (middle panel, red dots)
ani_8	Exp2	4	2.299	17.833	441.404		REM theta		1331.14	497.588		Figure 3C (right panel, red dots)
ani_1	Exp2	5	3.561	39.317	0
ani_2	Exp2	5	2.728	38.483	2399.47
ani_3	Exp2	5	3.967	30	2779.45
ani_4	Exp2	5	4.156	38.983	2757.68
ani_5	Exp2	5	2.757	12.333	0
ani_6	Exp2	5	4.263	40.817	3464.81		Spindle density		3.34525	0.260871		Figure 3C (left panel, red dots)
ani_7	Exp2	5	2.329	44.65	5254.67		SWS		36.0291	3.72907		Figure 3C (middle panel, red dots)
ani_8	Exp2	5	3.001	43.65	2350.02		REM theta		2375.76	613.431		Figure 3C (right panel, red dots)
ani_1	Exp2	6	3.329	41.15	2170.75
ani_2	Exp2	6	2.81	31.317	1509.66
ani_3	Exp2	6	3.203	47.15	3283.96
ani_4	Exp2	6	3.032	32.983	2116.82
ani_5	Exp2	6	4.125	32.483	2979.82
ani_6	Exp2	6	3.126	39.667	3735.1		Spindle density		3.19025	0.158392		Figure 3C (left panel, red dots)
ani_7	Exp2	6	2.616	35.167	8472.62		SWS		37.4043	1.90683		Figure 3C (middle panel, red dots)
ani_8	Exp2	6	3.281	39.317	2201.2		REM theta		3308.74	780.742		Figure 3C (right panel, red dots)

## Sheet: Fig_3D
Ani Idx / Filename	Experiment	Spindle density (#/min)	REM theta energy (mV x s)	GluA1 (normalized by the average of sleep group)
R11Sleep	Exp1	3.492	6025.47	1.131		Figure 3D (left & right panel, white dots)
R12Sleep	Exp1	3.119	2515.37	1.042
R13Sleep	Exp1	3.042	2588.54	0.984
R14Sleep	Exp1	3.314	328.488	1.232
R15Sleep	Exp1	3.951	5703.63	0.942
R1Sleep	Exp1	2.618	11315.8	0.407
R2Sleep	Exp1	2.555	10026.7	0.56
R3Sleep	Exp1	3.266	2345.73	1.117
R6Sleep	Exp1	3.141	4366.93	1.259
R7Sleep	Exp1	3.633	1969.71	1.326
R04 sleep	Exp2	3.767	2170.75	1.245		Figure 3D (left & right panel, red dots)
R05 sleep	Exp2	2.804	6242.67	0.918
R08 sleep	Exp2	2.39	6063.41	0.825
R11 sleep	Exp2	2.396	4874.5	0.775
R15 sleep	Exp2	3.413	4858.04	1.07
R20 sleep	Exp2	3.393	9528.11	1.314
R22 sleep	Exp2	2.457	17395	0.779
R25 sleep	Exp2	2.86	4992.62	1.073

## Sheet: SFig_S1BCEF
Ani Idx	Analysis	Protein Marker	Tissue Type	Values
ani_1	Enrichment (% Homogenate)	PSD-95	homogenates	100		Suppl. Figure S1B (left panel)
ani_2	Enrichment (% Homogenate)	PSD-95	homogenates	100
ani_3	Enrichment (% Homogenate)	PSD-95	homogenates	100
ani_4	Enrichment (% Homogenate)	PSD-95	homogenates	100
ani_5	Enrichment (% Homogenate)	PSD-95	homogenates	100
ani_6	Enrichment (% Homogenate)	PSD-95	homogenates	100
ani_7	Enrichment (% Homogenate)	PSD-95	homogenates	100
ani_8	Enrichment (% Homogenate)	PSD-95	homogenates	100
ani_1	Enrichment (% Homogenate)	PSD-95	synaptoneurosomes	225.702
ani_2	Enrichment (% Homogenate)	PSD-95	synaptoneurosomes	243.554
ani_3	Enrichment (% Homogenate)	PSD-95	synaptoneurosomes	187.959
ani_4	Enrichment (% Homogenate)	PSD-95	synaptoneurosomes	674.173
ani_5	Enrichment (% Homogenate)	PSD-95	synaptoneurosomes	616.159
ani_6	Enrichment (% Homogenate)	PSD-95	synaptoneurosomes	645.462
ani_7	Enrichment (% Homogenate)	PSD-95	synaptoneurosomes	271.106
ani_8	Enrichment (% Homogenate)	PSD-95	synaptoneurosomes	185.827
ani_1	Enrichment (% Homogenate)	PSD-95	supernatants	6.864
ani_2	Enrichment (% Homogenate)	PSD-95	supernatants	8.373
ani_3	Enrichment (% Homogenate)	PSD-95	supernatants	7.212
ani_4	Enrichment (% Homogenate)	PSD-95	supernatants	4.665
ani_5	Enrichment (% Homogenate)	PSD-95	supernatants	4.859
ani_6	Enrichment (% Homogenate)	PSD-95	supernatants	4.427
ani_7	Enrichment (% Homogenate)	PSD-95	supernatants	10.192
ani_8	Enrichment (% Homogenate)	PSD-95	supernatants	13.068
ani_1	Enrichment (% Homogenate)	Tubulin	homogenates	100		Suppl. Figure S1B (middle panel)
ani_2	Enrichment (% Homogenate)	Tubulin	homogenates	100
ani_3	Enrichment (% Homogenate)	Tubulin	homogenates	100
ani_4	Enrichment (% Homogenate)	Tubulin	homogenates	100
ani_5	Enrichment (% Homogenate)	Tubulin	homogenates	100
ani_6	Enrichment (% Homogenate)	Tubulin	homogenates	100
ani_7	Enrichment (% Homogenate)	Tubulin	homogenates	100
ani_8	Enrichment (% Homogenate)	Tubulin	homogenates	100
ani_1	Enrichment (% Homogenate)	Tubulin	synaptoneurosomes	88.517
ani_2	Enrichment (% Homogenate)	Tubulin	synaptoneurosomes	64.04
ani_3	Enrichment (% Homogenate)	Tubulin	synaptoneurosomes	63.607
ani_4	Enrichment (% Homogenate)	Tubulin	synaptoneurosomes	72.546
ani_5	Enrichment (% Homogenate)	Tubulin	synaptoneurosomes	85.377
ani_6	Enrichment (% Homogenate)	Tubulin	synaptoneurosomes	85.849
ani_7	Enrichment (% Homogenate)	Tubulin	synaptoneurosomes	59.345
ani_8	Enrichment (% Homogenate)	Tubulin	synaptoneurosomes	42.993
ani_1	Enrichment (% Homogenate)	Tubulin	supernatants	98.535
ani_2	Enrichment (% Homogenate)	Tubulin	supernatants	98.173
ani_3	Enrichment (% Homogenate)	Tubulin	supernatants	56.838
ani_4	Enrichment (% Homogenate)	Tubulin	supernatants	74.089
ani_5	Enrichment (% Homogenate)	Tubulin	supernatants	82.856
ani_6	Enrichment (% Homogenate)	Tubulin	supernatants	80.108
ani_7	Enrichment (% Homogenate)	Tubulin	supernatants	90.303
ani_8	Enrichment (% Homogenate)	Tubulin	supernatants	85.036
ani_1	Enrichment (% Homogenate)	β-actin	homogenates	100		Suppl. Figure S1B (right panel)
ani_2	Enrichment (% Homogenate)	β-actin	homogenates	100
ani_3	Enrichment (% Homogenate)	β-actin	homogenates	100
ani_4	Enrichment (% Homogenate)	β-actin	homogenates	100
ani_5	Enrichment (% Homogenate)	β-actin	homogenates	100
ani_6	Enrichment (% Homogenate)	β-actin	homogenates	100
ani_7	Enrichment (% Homogenate)	β-actin	homogenates	100
ani_8	Enrichment (% Homogenate)	β-actin	homogenates	100
ani_1	Enrichment (% Homogenate)	β-actin	synaptoneurosomes	93.76
ani_2	Enrichment (% Homogenate)	β-actin	synaptoneurosomes	91.591
ani_3	Enrichment (% Homogenate)	β-actin	synaptoneurosomes	76.861
ani_4	Enrichment (% Homogenate)	β-actin	synaptoneurosomes	84.026
ani_5	Enrichment (% Homogenate)	β-actin	synaptoneurosomes	96.332
ani_6	Enrichment (% Homogenate)	β-actin	synaptoneurosomes	90.01
ani_7	Enrichment (% Homogenate)	β-actin	synaptoneurosomes	88.691
ani_8	Enrichment (% Homogenate)	β-actin	synaptoneurosomes	75.75
ani_1	Enrichment (% Homogenate)	β-actin	supernatants	95.907
ani_2	Enrichment (% Homogenate)	β-actin	supernatants	92.785
ani_3	Enrichment (% Homogenate)	β-actin	supernatants	87.073
ani_4	Enrichment (% Homogenate)	β-actin	supernatants	95.053
ani_5	Enrichment (% Homogenate)	β-actin	supernatants	95.644
ani_6	Enrichment (% Homogenate)	β-actin	supernatants	86.837
ani_7	Enrichment (% Homogenate)	β-actin	supernatants	94.634
ani_8	Enrichment (% Homogenate)	β-actin	supernatants	87.296
ani_1	% β-actin	PSD-95	homogenates	100		Suppl. Figure S1C (left panel)
ani_2	% β-actin	PSD-95	homogenates	100
ani_3	% β-actin	PSD-95	homogenates	100
ani_4	% β-actin	PSD-95	homogenates	100
ani_5	% β-actin	PSD-95	homogenates	100
ani_6	% β-actin	PSD-95	homogenates	100
ani_7	% β-actin	PSD-95	homogenates	100
ani_8	% β-actin	PSD-95	homogenates	100
ani_1	% β-actin	PSD-95	synaptoneurosomes	240.723
ani_2	% β-actin	PSD-95	synaptoneurosomes	265.915
ani_3	% β-actin	PSD-95	synaptoneurosomes	244.543
ani_4	% β-actin	PSD-95	synaptoneurosomes	802.34
ani_5	% β-actin	PSD-95	synaptoneurosomes	639.622
ani_6	% β-actin	PSD-95	synaptoneurosomes	717.101
ani_7	% β-actin	PSD-95	synaptoneurosomes	305.674
ani_8	% β-actin	PSD-95	synaptoneurosomes	245.315
ani_1	% β-actin	PSD-95	supernatants	7.156
ani_2	% β-actin	PSD-95	supernatants	9.024
ani_3	% β-actin	PSD-95	supernatants	8.282
ani_4	% β-actin	PSD-95	supernatants	4.908
ani_5	% β-actin	PSD-95	supernatants	5.081
ani_6	% β-actin	PSD-95	supernatants	5.098
ani_7	% β-actin	PSD-95	supernatants	10.77
ani_8	% β-actin	PSD-95	supernatants	14.969
ani_1	% β-actin	Tubulin	homogenates	100
ani_2	% β-actin	Tubulin	homogenates	100
ani_3	% β-actin	Tubulin	homogenates	100
ani_4	% β-actin	Tubulin	homogenates	100
ani_5	% β-actin	Tubulin	homogenates	100
ani_6	% β-actin	Tubulin	homogenates	100
ani_7	% β-actin	Tubulin	homogenates	100
ani_8	% β-actin	Tubulin	homogenates	100
ani_1	% β-actin	Tubulin	synaptoneurosomes	94.408		Suppl. Figure S1C (right panel)
ani_2	% β-actin	Tubulin	synaptoneurosomes	69.92
ani_3	% β-actin	Tubulin	synaptoneurosomes	82.755
ani_4	% β-actin	Tubulin	synaptoneurosomes	86.338
ani_5	% β-actin	Tubulin	synaptoneurosomes	88.628
ani_6	% β-actin	Tubulin	synaptoneurosomes	95.378
ani_7	% β-actin	Tubulin	synaptoneurosomes	66.912
ani_8	% β-actin	Tubulin	synaptoneurosomes	56.757
ani_1	% β-actin	Tubulin	supernatants	102.74
ani_2	% β-actin	Tubulin	supernatants	105.807
ani_3	% β-actin	Tubulin	supernatants	65.276
ani_4	% β-actin	Tubulin	supernatants	77.945
ani_5	% β-actin	Tubulin	supernatants	86.63
ani_6	% β-actin	Tubulin	supernatants	92.251
ani_7	% β-actin	Tubulin	supernatants	95.424
ani_8	% β-actin	Tubulin	supernatants	97.411
ani_1	Enrichment (% Homogenate)	PSD-95	homogenates	100		Suppl. Figure S1E (left panel)
ani_2	Enrichment (% Homogenate)	PSD-95	homogenates	100
ani_3	Enrichment (% Homogenate)	PSD-95	homogenates	100
ani_4	Enrichment (% Homogenate)	PSD-95	homogenates	100
ani_5	Enrichment (% Homogenate)	PSD-95	homogenates	100
ani_6	Enrichment (% Homogenate)	PSD-95	homogenates	100
ani_7	Enrichment (% Homogenate)	PSD-95	homogenates	100
ani_8	Enrichment (% Homogenate)	PSD-95	homogenates	100
ani_9	Enrichment (% Homogenate)	PSD-95	homogenates	100
ani_10	Enrichment (% Homogenate)	PSD-95	homogenates	100
ani_11	Enrichment (% Homogenate)	PSD-95	homogenates	100
ani_12	Enrichment (% Homogenate)	PSD-95	homogenates	100
ani_13	Enrichment (% Homogenate)	PSD-95	homogenates	100
ani_14	Enrichment (% Homogenate)	PSD-95	homogenates	100
ani_15	Enrichment (% Homogenate)	PSD-95	homogenates	100
ani_1	Enrichment (% Homogenate)	PSD-95	synaptoneurosomes	183.29
ani_2	Enrichment (% Homogenate)	PSD-95	synaptoneurosomes	343.27
ani_3	Enrichment (% Homogenate)	PSD-95	synaptoneurosomes	259.399
ani_4	Enrichment (% Homogenate)	PSD-95	synaptoneurosomes	359.252
ani_5	Enrichment (% Homogenate)	PSD-95	synaptoneurosomes	638.649
ani_6	Enrichment (% Homogenate)	PSD-95	synaptoneurosomes	575.399
ani_7	Enrichment (% Homogenate)	PSD-95	synaptoneurosomes	813.988
ani_8	Enrichment (% Homogenate)	PSD-95	synaptoneurosomes	515.95
ani_9	Enrichment (% Homogenate)	PSD-95	synaptoneurosomes	683.259
ani_10	Enrichment (% Homogenate)	PSD-95	synaptoneurosomes	225.702
ani_11	Enrichment (% Homogenate)	PSD-95	synaptoneurosomes	243.554
ani_12	Enrichment (% Homogenate)	PSD-95	synaptoneurosomes	187.959
ani_13	Enrichment (% Homogenate)	PSD-95	synaptoneurosomes	674.173
ani_14	Enrichment (% Homogenate)	PSD-95	synaptoneurosomes	616.159
ani_15	Enrichment (% Homogenate)	PSD-95	synaptoneurosomes	645.462
ani_1	Enrichment (% Homogenate)	PSD-95	supernatants	33.448
ani_2	Enrichment (% Homogenate)	PSD-95	supernatants	12.357
ani_3	Enrichment (% Homogenate)	PSD-95	supernatants	6.028
ani_4	Enrichment (% Homogenate)	PSD-95	supernatants	10.461
ani_5	Enrichment (% Homogenate)	PSD-95	supernatants	0
ani_6	Enrichment (% Homogenate)	PSD-95	supernatants	17.35
ani_7	Enrichment (% Homogenate)	PSD-95	supernatants	1.592
ani_8	Enrichment (% Homogenate)	PSD-95	supernatants	6.374
ani_9	Enrichment (% Homogenate)	PSD-95	supernatants	0
ani_10	Enrichment (% Homogenate)	PSD-95	supernatants	6.864
ani_11	Enrichment (% Homogenate)	PSD-95	supernatants	8.373
ani_12	Enrichment (% Homogenate)	PSD-95	supernatants	7.212
ani_13	Enrichment (% Homogenate)	PSD-95	supernatants	4.665
ani_14	Enrichment (% Homogenate)	PSD-95	supernatants	4.859
ani_15	Enrichment (% Homogenate)	PSD-95	supernatants	4.427
ani_1	Enrichment (% Homogenate)	Tubulin	homogenates	100		Suppl. Figure S1E (middle panel)
ani_2	Enrichment (% Homogenate)	Tubulin	homogenates	100
ani_3	Enrichment (% Homogenate)	Tubulin	homogenates	100
ani_4	Enrichment (% Homogenate)	Tubulin	homogenates	100
ani_5	Enrichment (% Homogenate)	Tubulin	homogenates	100
ani_6	Enrichment (% Homogenate)	Tubulin	homogenates	100
ani_7	Enrichment (% Homogenate)	Tubulin	homogenates	100
ani_8	Enrichment (% Homogenate)	Tubulin	homogenates	100
ani_9	Enrichment (% Homogenate)	Tubulin	homogenates	100
ani_10	Enrichment (% Homogenate)	Tubulin	homogenates	100
ani_11	Enrichment (% Homogenate)	Tubulin	homogenates	100
ani_12	Enrichment (% Homogenate)	Tubulin	homogenates	100
ani_13	Enrichment (% Homogenate)	Tubulin	homogenates	100
ani_14	Enrichment (% Homogenate)	Tubulin	homogenates	100
ani_15	Enrichment (% Homogenate)	Tubulin	homogenates	100
ani_1	Enrichment (% Homogenate)	Tubulin	synaptoneurosomes	43.194
ani_2	Enrichment (% Homogenate)	Tubulin	synaptoneurosomes	47.054
ani_3	Enrichment (% Homogenate)	Tubulin	synaptoneurosomes	55.946
ani_4	Enrichment (% Homogenate)	Tubulin	synaptoneurosomes	39.457
ani_5	Enrichment (% Homogenate)	Tubulin	synaptoneurosomes	77.274
ani_6	Enrichment (% Homogenate)	Tubulin	synaptoneurosomes	68.362
ani_7	Enrichment (% Homogenate)	Tubulin	synaptoneurosomes	73.144
ani_8	Enrichment (% Homogenate)	Tubulin	synaptoneurosomes	87.035
ani_9	Enrichment (% Homogenate)	Tubulin	synaptoneurosomes	71.559
ani_10	Enrichment (% Homogenate)	Tubulin	synaptoneurosomes	88.517
ani_11	Enrichment (% Homogenate)	Tubulin	synaptoneurosomes	64.04
ani_12	Enrichment (% Homogenate)	Tubulin	synaptoneurosomes	63.607
ani_13	Enrichment (% Homogenate)	Tubulin	synaptoneurosomes	72.546
ani_14	Enrichment (% Homogenate)	Tubulin	synaptoneurosomes	85.377
ani_15	Enrichment (% Homogenate)	Tubulin	synaptoneurosomes	85.849
ani_1	Enrichment (% Homogenate)	Tubulin	supernatants	64.116
ani_2	Enrichment (% Homogenate)	Tubulin	supernatants	93.653
ani_3	Enrichment (% Homogenate)	Tubulin	supernatants	71.316
ani_4	Enrichment (% Homogenate)	Tubulin	supernatants	55.476
ani_5	Enrichment (% Homogenate)	Tubulin	supernatants	58.89
ani_6	Enrichment (% Homogenate)	Tubulin	supernatants	48.359
ani_7	Enrichment (% Homogenate)	Tubulin	supernatants	63.557
ani_8	Enrichment (% Homogenate)	Tubulin	supernatants	63.693
ani_9	Enrichment (% Homogenate)	Tubulin	supernatants	51.114
ani_10	Enrichment (% Homogenate)	Tubulin	supernatants	98.535
ani_11	Enrichment (% Homogenate)	Tubulin	supernatants	98.173
ani_12	Enrichment (% Homogenate)	Tubulin	supernatants	56.838
ani_13	Enrichment (% Homogenate)	Tubulin	supernatants	74.089
ani_14	Enrichment (% Homogenate)	Tubulin	supernatants	82.856
ani_15	Enrichment (% Homogenate)	Tubulin	supernatants	80.108
ani_1	Enrichment (% Homogenate)	β-actin	homogenates	100		Suppl. Figure S1E (right panel)
ani_2	Enrichment (% Homogenate)	β-actin	homogenates	100
ani_3	Enrichment (% Homogenate)	β-actin	homogenates	100
ani_4	Enrichment (% Homogenate)	β-actin	homogenates	100
ani_5	Enrichment (% Homogenate)	β-actin	homogenates	100
ani_6	Enrichment (% Homogenate)	β-actin	homogenates	100
ani_7	Enrichment (% Homogenate)	β-actin	homogenates	100
ani_8	Enrichment (% Homogenate)	β-actin	homogenates	100
ani_9	Enrichment (% Homogenate)	β-actin	homogenates	100
ani_10	Enrichment (% Homogenate)	β-actin	homogenates	100
ani_11	Enrichment (% Homogenate)	β-actin	homogenates	100
ani_12	Enrichment (% Homogenate)	β-actin	homogenates	100
ani_13	Enrichment (% Homogenate)	β-actin	homogenates	100
ani_14	Enrichment (% Homogenate)	β-actin	homogenates	100
ani_15	Enrichment (% Homogenate)	β-actin	homogenates	100
ani_1	Enrichment (% Homogenate)	β-actin	synaptoneurosomes	90.072
ani_2	Enrichment (% Homogenate)	β-actin	synaptoneurosomes	88.514
ani_3	Enrichment (% Homogenate)	β-actin	synaptoneurosomes	83.408
ani_4	Enrichment (% Homogenate)	β-actin	synaptoneurosomes	69.769
ani_5	Enrichment (% Homogenate)	β-actin	synaptoneurosomes	98.995
ani_6	Enrichment (% Homogenate)	β-actin	synaptoneurosomes	82.645
ani_7	Enrichment (% Homogenate)	β-actin	synaptoneurosomes	100.238
ani_8	Enrichment (% Homogenate)	β-actin	synaptoneurosomes	98.214
ani_9	Enrichment (% Homogenate)	β-actin	synaptoneurosomes	98.555
ani_10	Enrichment (% Homogenate)	β-actin	synaptoneurosomes	93.76
ani_11	Enrichment (% Homogenate)	β-actin	synaptoneurosomes	91.591
ani_12	Enrichment (% Homogenate)	β-actin	synaptoneurosomes	76.861
ani_13	Enrichment (% Homogenate)	β-actin	synaptoneurosomes	84.026
ani_14	Enrichment (% Homogenate)	β-actin	synaptoneurosomes	96.332
ani_15	Enrichment (% Homogenate)	β-actin	synaptoneurosomes	90.01
ani_1	Enrichment (% Homogenate)	β-actin	supernatants	70.076
ani_2	Enrichment (% Homogenate)	β-actin	supernatants	97.527
ani_3	Enrichment (% Homogenate)	β-actin	supernatants	99.405
ani_4	Enrichment (% Homogenate)	β-actin	supernatants	85.592
ani_5	Enrichment (% Homogenate)	β-actin	supernatants	99.278
ani_6	Enrichment (% Homogenate)	β-actin	supernatants	97.028
ani_7	Enrichment (% Homogenate)	β-actin	supernatants	95.68
ani_8	Enrichment (% Homogenate)	β-actin	supernatants	95.496
ani_9	Enrichment (% Homogenate)	β-actin	supernatants	98.735
ani_10	Enrichment (% Homogenate)	β-actin	supernatants	95.907
ani_11	Enrichment (% Homogenate)	β-actin	supernatants	92.785
ani_12	Enrichment (% Homogenate)	β-actin	supernatants	87.073
ani_13	Enrichment (% Homogenate)	β-actin	supernatants	95.053
ani_14	Enrichment (% Homogenate)	β-actin	supernatants	95.644
ani_15	Enrichment (% Homogenate)	β-actin	supernatants	86.837
ani_1	% β-actin	PSD-95	homogenates	100		Suppl. Figure S1F (left panel)
ani_2	% β-actin	PSD-95	homogenates	100
ani_3	% β-actin	PSD-95	homogenates	100
ani_4	% β-actin	PSD-95	homogenates	100
ani_5	% β-actin	PSD-95	homogenates	100
ani_6	% β-actin	PSD-95	homogenates	100
ani_7	% β-actin	PSD-95	homogenates	100
ani_8	% β-actin	PSD-95	homogenates	100
ani_9	% β-actin	PSD-95	homogenates	100
ani_10	% β-actin	PSD-95	homogenates	100
ani_11	% β-actin	PSD-95	homogenates	100
ani_12	% β-actin	PSD-95	homogenates	100
ani_13	% β-actin	PSD-95	homogenates	100
ani_14	% β-actin	PSD-95	homogenates	100
ani_15	% β-actin	PSD-95	homogenates	100
ani_1	% β-actin	PSD-95	synaptoneurosomes	203.494
ani_2	% β-actin	PSD-95	synaptoneurosomes	387.816
ani_3	% β-actin	PSD-95	synaptoneurosomes	310.999
ani_4	% β-actin	PSD-95	synaptoneurosomes	514.919
ani_5	% β-actin	PSD-95	synaptoneurosomes	645.132
ani_6	% β-actin	PSD-95	synaptoneurosomes	696.227
ani_7	% β-actin	PSD-95	synaptoneurosomes	812.055
ani_8	% β-actin	PSD-95	synaptoneurosomes	525.335
ani_9	% β-actin	PSD-95	synaptoneurosomes	693.28
ani_10	% β-actin	PSD-95	synaptoneurosomes	240.723
ani_11	% β-actin	PSD-95	synaptoneurosomes	265.915
ani_12	% β-actin	PSD-95	synaptoneurosomes	244.543
ani_13	% β-actin	PSD-95	synaptoneurosomes	802.34
ani_14	% β-actin	PSD-95	synaptoneurosomes	639.622
ani_15	% β-actin	PSD-95	synaptoneurosomes	717.101
ani_1	% β-actin	PSD-95	supernatants	47.731
ani_2	% β-actin	PSD-95	supernatants	12.67
ani_3	% β-actin	PSD-95	supernatants	6.064
ani_4	% β-actin	PSD-95	supernatants	12.222
ani_5	% β-actin	PSD-95	supernatants	0
ani_6	% β-actin	PSD-95	supernatants	17.881
ani_7	% β-actin	PSD-95	supernatants	1.663
ani_8	% β-actin	PSD-95	supernatants	6.675
ani_9	% β-actin	PSD-95	supernatants	0
ani_10	% β-actin	PSD-95	supernatants	7.156
ani_11	% β-actin	PSD-95	supernatants	9.024
ani_12	% β-actin	PSD-95	supernatants	8.282
ani_13	% β-actin	PSD-95	supernatants	4.908
ani_14	% β-actin	PSD-95	supernatants	5.081
ani_15	% β-actin	PSD-95	supernatants	5.098
ani_1	% β-actin	Tubulin	homogenates	100		Suppl. Figure S1F (right panel)
ani_2	% β-actin	Tubulin	homogenates	100
ani_3	% β-actin	Tubulin	homogenates	100
ani_4	% β-actin	Tubulin	homogenates	100
ani_5	% β-actin	Tubulin	homogenates	100
ani_6	% β-actin	Tubulin	homogenates	100
ani_7	% β-actin	Tubulin	homogenates	100
ani_8	% β-actin	Tubulin	homogenates	100
ani_9	% β-actin	Tubulin	homogenates	100
ani_10	% β-actin	Tubulin	homogenates	100
ani_11	% β-actin	Tubulin	homogenates	100
ani_12	% β-actin	Tubulin	homogenates	100
ani_13	% β-actin	Tubulin	homogenates	100
ani_14	% β-actin	Tubulin	homogenates	100
ani_15	% β-actin	Tubulin	homogenates	100
ani_1	% β-actin	Tubulin	synaptoneurosomes	47.955
ani_2	% β-actin	Tubulin	synaptoneurosomes	53.16
ani_3	% β-actin	Tubulin	synaptoneurosomes	67.074
ani_4	% β-actin	Tubulin	synaptoneurosomes	56.553
ani_5	% β-actin	Tubulin	synaptoneurosomes	78.058
ani_6	% β-actin	Tubulin	synaptoneurosomes	82.718
ani_7	% β-actin	Tubulin	synaptoneurosomes	72.971
ani_8	% β-actin	Tubulin	synaptoneurosomes	88.618
ani_9	% β-actin	Tubulin	synaptoneurosomes	72.608
ani_10	% β-actin	Tubulin	synaptoneurosomes	94.408
ani_11	% β-actin	Tubulin	synaptoneurosomes	69.92
ani_12	% β-actin	Tubulin	synaptoneurosomes	82.755
ani_13	% β-actin	Tubulin	synaptoneurosomes	86.338
ani_14	% β-actin	Tubulin	synaptoneurosomes	88.628
ani_15	% β-actin	Tubulin	synaptoneurosomes	95.378
ani_1	% β-actin	Tubulin	supernatants	91.495
ani_2	% β-actin	Tubulin	supernatants	96.028
ani_3	% β-actin	Tubulin	supernatants	71.743
ani_4	% β-actin	Tubulin	supernatants	64.815
ani_5	% β-actin	Tubulin	supernatants	59.318
ani_6	% β-actin	Tubulin	supernatants	49.84
ani_7	% β-actin	Tubulin	supernatants	66.427
ani_8	% β-actin	Tubulin	supernatants	66.697
ani_9	% β-actin	Tubulin	supernatants	51.769
ani_10	% β-actin	Tubulin	supernatants	102.74
ani_11	% β-actin	Tubulin	supernatants	105.807
ani_12	% β-actin	Tubulin	supernatants	65.276
ani_13	% β-actin	Tubulin	supernatants	77.945
ani_14	% β-actin	Tubulin	supernatants	86.63
ani_15	% β-actin	Tubulin	supernatants	92.251

## Sheet: SFig_S2ABCD
Ani Idx	Region	Tissue type	Protein	Group	Value
ani_1	hypothalamus	supernatants	GluA1	W	81.345		Suppl. Figure S2A (left panel)
ani_2	hypothalamus	supernatants	GluA1	W	138.094
ani_3	hypothalamus	supernatants	GluA1	W	80.561
ani_4	hypothalamus	supernatants	GluA1	W	103.598
ani_5	hypothalamus	supernatants	GluA1	W	128.102
ani_6	hypothalamus	supernatants	GluA1	W	68.3
ani_7	hypothalamus	supernatants	GluA1	W	98.748
ani_8	hypothalamus	supernatants	GluA1	W	137.928
ani_9	hypothalamus	supernatants	GluA1	W	76.966
ani_10	hypothalamus	supernatants	GluA1	W	104.903
ani_11	hypothalamus	supernatants	GluA1	W	74.955
ani_12	hypothalamus	supernatants	GluA1	W	133.127
ani_13	hypothalamus	supernatants	GluA1	W	66.282
ani_14	hypothalamus	supernatants	GluA1	W	125.579
ani_15	hypothalamus	supernatants	GluA1	W	74.153
ani_16	hypothalamus	supernatants	GluA1	W	107.36
ani_17	hypothalamus	supernatants	GluA1	S	22.515
ani_18	hypothalamus	supernatants	GluA1	S	78.663
ani_19	hypothalamus	supernatants	GluA1	S	114.469
ani_20	hypothalamus	supernatants	GluA1	S	116.228
ani_21	hypothalamus	supernatants	GluA1	S	139.237
ani_22	hypothalamus	supernatants	GluA1	S	100.167
ani_23	hypothalamus	supernatants	GluA1	S	48.219
ani_24	hypothalamus	supernatants	GluA1	S	92.056
ani_25	hypothalamus	supernatants	GluA1	S	81.768
ani_26	hypothalamus	supernatants	GluA1	S	82.762
ani_27	hypothalamus	supernatants	GluA1	S	145.385
ani_28	hypothalamus	supernatants	GluA1	S	91.074
ani_29	hypothalamus	supernatants	GluA1	S	152.228
ani_30	hypothalamus	supernatants	GluA1	S	85.064
ani_31	hypothalamus	supernatants	GluA1	S	75.866
ani_32	hypothalamus	supernatants	GluA1	S	108.671
ani_1	hypothalamus	supernatants	GluA2	W	19.597		Suppl. Figure S2A (right panel)
ani_2	hypothalamus	supernatants	GluA2	W	112.463
ani_3	hypothalamus	supernatants	GluA2	W	167.94
ani_4	hypothalamus	supernatants	GluA2	W	110.09
ani_5	hypothalamus	supernatants	GluA2	W	90.823
ani_6	hypothalamus	supernatants	GluA2	W	99.087
ani_7	hypothalamus	supernatants	GluA2	W	98.748
ani_8	hypothalamus	supernatants	GluA2	W	137.928
ani_9	hypothalamus	supernatants	GluA2	W	76.966
ani_10	hypothalamus	supernatants	GluA2	W	104.903
ani_11	hypothalamus	supernatants	GluA2	W	74.955
ani_12	hypothalamus	supernatants	GluA2	W	133.127
ani_13	hypothalamus	supernatants	GluA2	W	66.282
ani_14	hypothalamus	supernatants	GluA2	W	125.579
ani_15	hypothalamus	supernatants	GluA2	W	74.153
ani_16	hypothalamus	supernatants	GluA2	W	107.36
ani_17	hypothalamus	supernatants	GluA2	S	21.428
ani_18	hypothalamus	supernatants	GluA2	S	56.087
ani_19	hypothalamus	supernatants	GluA2	S	78.088
ani_20	hypothalamus	supernatants	GluA2	S	36.318
ani_21	hypothalamus	supernatants	GluA2	S	148.846
ani_22	hypothalamus	supernatants	GluA2	S	86.671
ani_23	hypothalamus	supernatants	GluA2	S	48.219
ani_24	hypothalamus	supernatants	GluA2	S	92.056
ani_25	hypothalamus	supernatants	GluA2	S	81.768
ani_26	hypothalamus	supernatants	GluA2	S	82.762
ani_27	hypothalamus	supernatants	GluA2	S	145.385
ani_28	hypothalamus	supernatants	GluA2	S	91.074
ani_29	hypothalamus	supernatants	GluA2	S	152.228
ani_30	hypothalamus	supernatants	GluA2	S	85.064
ani_31	hypothalamus	supernatants	GluA2	S	75.866
ani_32	hypothalamus	supernatants	GluA2	S	108.671
ani_1	hypothalamus	supernatants	Ser845	W	76.292		Suppl. Figure S2B (left panel)
ani_2	hypothalamus	supernatants	Ser845	W	127.031
ani_3	hypothalamus	supernatants	Ser845	W	96.677
ani_4	hypothalamus	supernatants	Ser845	W	12.443
ani_5	hypothalamus	supernatants	Ser845	W	97.403
ani_6	hypothalamus	supernatants	Ser845	W	190.153
ani_7	hypothalamus	supernatants	Ser845	W	125.644
ani_8	hypothalamus	supernatants	Ser845	W	163.07
ani_9	hypothalamus	supernatants	Ser845	W	155.049
ani_10	hypothalamus	supernatants	Ser845	W	210.175
ani_11	hypothalamus	supernatants	Ser845	W	74.758
ani_12	hypothalamus	supernatants	Ser845	W	56.294
ani_13	hypothalamus	supernatants	Ser845	W	31.892
ani_14	hypothalamus	supernatants	Ser845	W	74.082
ani_15	hypothalamus	supernatants	Ser845	W	84.344
ani_16	hypothalamus	supernatants	Ser845	W	24.693
ani_17	hypothalamus	supernatants	Ser845	S	44.465
ani_18	hypothalamus	supernatants	Ser845	S	77.816
ani_19	hypothalamus	supernatants	Ser845	S	100.273
ani_20	hypothalamus	supernatants	Ser845	S	39.048
ani_21	hypothalamus	supernatants	Ser845	S	49.932
ani_22	hypothalamus	supernatants	Ser845	S	141.187
ani_23	hypothalamus	supernatants	Ser845	S	47.189
ani_24	hypothalamus	supernatants	Ser845	S	120.374
ani_25	hypothalamus	supernatants	Ser845	S	157.712
ani_26	hypothalamus	supernatants	Ser845	S	197.922
ani_27	hypothalamus	supernatants	Ser845	S	131.098
ani_28	hypothalamus	supernatants	Ser845	S	73.626
ani_29	hypothalamus	supernatants	Ser845	S	23.39
ani_30	hypothalamus	supernatants	Ser845	S	38.132
ani_31	hypothalamus	supernatants	Ser845	S	43.976
ani_32	hypothalamus	supernatants	Ser845	S	73.904
ani_1	hypothalamus	supernatants	Ser831	W	89.993		Suppl. Figure S2B (right panel)
ani_2	hypothalamus	supernatants	Ser831	W	71.75
ani_3	hypothalamus	supernatants	Ser831	W	138.257
ani_4	hypothalamus	supernatants	Ser831	W	84.448
ani_5	hypothalamus	supernatants	Ser831	W	128.34
ani_6	hypothalamus	supernatants	Ser831	W	87.211
ani_7	hypothalamus	supernatants	Ser831	W	121.244
ani_8	hypothalamus	supernatants	Ser831	W	65.543
ani_9	hypothalamus	supernatants	Ser831	W	53.77
ani_10	hypothalamus	supernatants	Ser831	W	96.132
ani_11	hypothalamus	supernatants	Ser831	W	87.249
ani_12	hypothalamus	supernatants	Ser831	W	85.115
ani_13	hypothalamus	supernatants	Ser831	W	100.959
ani_14	hypothalamus	supernatants	Ser831	W	98.472
ani_15	hypothalamus	supernatants	Ser831	W	165.091
ani_16	hypothalamus	supernatants	Ser831	W	126.425
ani_17	hypothalamus	supernatants	Ser831	S	72.892
ani_18	hypothalamus	supernatants	Ser831	S	40.084
ani_19	hypothalamus	supernatants	Ser831	S	89.85
ani_20	hypothalamus	supernatants	Ser831	S	22.227
ani_21	hypothalamus	supernatants	Ser831	S	105.413
ani_22	hypothalamus	supernatants	Ser831	S	126.274
ani_23	hypothalamus	supernatants	Ser831	S	50.625
ani_24	hypothalamus	supernatants	Ser831	S	116.073
ani_25	hypothalamus	supernatants	Ser831	S	129.655
ani_26	hypothalamus	supernatants	Ser831	S	42.971
ani_27	hypothalamus	supernatants	Ser831	S	45.886
ani_28	hypothalamus	supernatants	Ser831	S	49.532
ani_29	hypothalamus	supernatants	Ser831	S	48.029
ani_30	hypothalamus	supernatants	Ser831	S	62.217
ani_31	hypothalamus	supernatants	Ser831	S	59.293
ani_32	hypothalamus	supernatants	Ser831	S	173.37
ani_1	cortex	supernatants	GluA1	W	118.751		Suppl. Figure S2C (left panel)
ani_2	cortex	supernatants	GluA1	W	96.437
ani_3	cortex	supernatants	GluA1	W	84.812
ani_4	cortex	supernatants	GluA1	W	83.847
ani_5	cortex	supernatants	GluA1	W	128.966
ani_6	cortex	supernatants	GluA1	W	87.187
ani_7	cortex	supernatants	GluA1	W	146.77
ani_8	cortex	supernatants	GluA1	W	121.046
ani_9	cortex	supernatants	GluA1	W	85.253
ani_10	cortex	supernatants	GluA1	W	63.928
ani_11	cortex	supernatants	GluA1	W	78.609
ani_12	cortex	supernatants	GluA1	W	153.409
ani_13	cortex	supernatants	GluA1	W	89.994
ani_14	cortex	supernatants	GluA1	W	116.432
ani_15	cortex	supernatants	GluA1	W	89.311
ani_16	cortex	supernatants	GluA1	W	55.248
ani_17	cortex	supernatants	GluA1	S	68.792
ani_18	cortex	supernatants	GluA1	S	101.076
ani_19	cortex	supernatants	GluA1	S	65.898
ani_20	cortex	supernatants	GluA1	S	88.949
ani_21	cortex	supernatants	GluA1	S	116.505
ani_22	cortex	supernatants	GluA1	S	91.323
ani_23	cortex	supernatants	GluA1	S	95.306
ani_24	cortex	supernatants	GluA1	S	136.927
ani_25	cortex	supernatants	GluA1	S	110.435
ani_26	cortex	supernatants	GluA1	S	96.083
ani_27	cortex	supernatants	GluA1	S	79.802
ani_28	cortex	supernatants	GluA1	S	103.094
ani_29	cortex	supernatants	GluA1	S	68.391
ani_30	cortex	supernatants	GluA1	S	84.345
ani_31	cortex	supernatants	GluA1	S	65.412
ani_32	cortex	supernatants	GluA1	S	69.6
ani_1	cortex	supernatants	GluA2	W	95.199		Suppl. Figure S2C (right panel)
ani_2	cortex	supernatants	GluA2	W	98.9
ani_3	cortex	supernatants	GluA2	W	105.901
ani_4	cortex	supernatants	GluA2	W	69.325
ani_5	cortex	supernatants	GluA2	W	89.897
ani_6	cortex	supernatants	GluA2	W	140.778
ani_7	cortex	supernatants	GluA2	W	102.248
ani_8	cortex	supernatants	GluA2	W	99.53
ani_9	cortex	supernatants	GluA2	W	100.441
ani_10	cortex	supernatants	GluA2	W	101.581
ani_11	cortex	supernatants	GluA2	W	100.303
ani_12	cortex	supernatants	GluA2	W	99.955
ani_13	cortex	supernatants	GluA2	W	98.721
ani_14	cortex	supernatants	GluA2	W	99.406
ani_15	cortex	supernatants	GluA2	W	99.153
ani_16	cortex	supernatants	GluA2	W	98.661
ani_17	cortex	supernatants	GluA2	S	88.957
ani_18	cortex	supernatants	GluA2	S	74.475
ani_19	cortex	supernatants	GluA2	S	76.186
ani_20	cortex	supernatants	GluA2	S	72.335
ani_21	cortex	supernatants	GluA2	S	102.024
ani_22	cortex	supernatants	GluA2	S	137.37
ani_23	cortex	supernatants	GluA2	S	103.105
ani_24	cortex	supernatants	GluA2	S	101.996
ani_25	cortex	supernatants	GluA2	S	97.687
ani_26	cortex	supernatants	GluA2	S	99.032
ani_27	cortex	supernatants	GluA2	S	101.6
ani_28	cortex	supernatants	GluA2	S	99.156
ani_29	cortex	supernatants	GluA2	S	99.138
ani_30	cortex	supernatants	GluA2	S	99.57
ani_31	cortex	supernatants	GluA2	S	96.208
ani_32	cortex	supernatants	GluA2	S	96.998
ani_1	cortex	supernatants	Ser845	W	157.805		Suppl. Figure S2D (left panel)
ani_2	cortex	supernatants	Ser845	W	51.75
ani_3	cortex	supernatants	Ser845	W	90.446
ani_4	cortex	supernatants	Ser845	W	61.101
ani_5	cortex	supernatants	Ser845	W	127.077
ani_6	cortex	supernatants	Ser845	W	111.822
ani_7	cortex	supernatants	Ser845	W	81.309
ani_8	cortex	supernatants	Ser845	W	161.585
ani_9	cortex	supernatants	Ser845	W	43.166
ani_10	cortex	supernatants	Ser845	W	76.983
ani_11	cortex	supernatants	Ser845	W	62.65
ani_12	cortex	supernatants	Ser845	W	88.329
ani_13	cortex	supernatants	Ser845	W	202.44
ani_14	cortex	supernatants	Ser845	W	108.744
ani_15	cortex	supernatants	Ser845	W	100.155
ani_16	cortex	supernatants	Ser845	W	74.639
ani_17	cortex	supernatants	Ser845	S	155.571
ani_18	cortex	supernatants	Ser845	S	63.081
ani_19	cortex	supernatants	Ser845	S	30.91
ani_20	cortex	supernatants	Ser845	S	61.015
ani_21	cortex	supernatants	Ser845	S	120.802
ani_22	cortex	supernatants	Ser845	S	117.804
ani_23	cortex	supernatants	Ser845	S	46.894
ani_24	cortex	supernatants	Ser845	S	234.766
ani_25	cortex	supernatants	Ser845	S	90.093
ani_26	cortex	supernatants	Ser845	S	65.582
ani_27	cortex	supernatants	Ser845	S	77.577
ani_28	cortex	supernatants	Ser845	S	55.199
ani_29	cortex	supernatants	Ser845	S	95.956
ani_30	cortex	supernatants	Ser845	S	132.952
ani_31	cortex	supernatants	Ser845	S	77.227
ani_32	cortex	supernatants	Ser845	S	62.913
ani_1	cortex	supernatants	Ser831	W	108.612		Suppl. Figure S2D (right panel)
ani_2	cortex	supernatants	Ser831	W	127.472
ani_3	cortex	supernatants	Ser831	W	63.917
ani_4	cortex	supernatants	Ser831	W	81.399
ani_5	cortex	supernatants	Ser831	W	107.519
ani_6	cortex	supernatants	Ser831	W	111.082
ani_7	cortex	supernatants	Ser831	W	98.22
ani_8	cortex	supernatants	Ser831	W	124.942
ani_9	cortex	supernatants	Ser831	W	100.114
ani_10	cortex	supernatants	Ser831	W	107.803
ani_11	cortex	supernatants	Ser831	W	57.656
ani_12	cortex	supernatants	Ser831	W	90.76
ani_13	cortex	supernatants	Ser831	W	129.422
ani_14	cortex	supernatants	Ser831	W	176.576
ani_15	cortex	supernatants	Ser831	W	61.37
ani_16	cortex	supernatants	Ser831	W	53.136
ani_17	cortex	supernatants	Ser831	S	92.473
ani_18	cortex	supernatants	Ser831	S	82.03
ani_19	cortex	supernatants	Ser831	S	115.465
ani_20	cortex	supernatants	Ser831	S	47.368
ani_21	cortex	supernatants	Ser831	S	139.724
ani_22	cortex	supernatants	Ser831	S	73.785
ani_23	cortex	supernatants	Ser831	S	49.423
ani_24	cortex	supernatants	Ser831	S	69.324
ani_25	cortex	supernatants	Ser831	S	92.771
ani_26	cortex	supernatants	Ser831	S	138.191
ani_27	cortex	supernatants	Ser831	S	94.646
ani_28	cortex	supernatants	Ser831	S	49.395
ani_29	cortex	supernatants	Ser831	S	61.126
ani_30	cortex	supernatants	Ser831	S	93.406
ani_31	cortex	supernatants	Ser831	S	77.952
ani_32	cortex	supernatants	Ser831	S	45.817

## Sheet: SFig_S3_ABCD
Ani Idx	Region	Tissue type	Protein	Group	Value
ani_1	hypothalamus	supernatants	GluA1	S	116.444		Suppl. Figure S3A (left panel)
ani_2	hypothalamus	supernatants	GluA1	S	92.297
ani_3	hypothalamus	supernatants	GluA1	S	106.226
ani_4	hypothalamus	supernatants	GluA1	S	81.334
ani_5	hypothalamus	supernatants	GluA1	S	90.158
ani_6	hypothalamus	supernatants	GluA1	S	129.453
ani_7	hypothalamus	supernatants	GluA1	S	112.746
ani_8	hypothalamus	supernatants	GluA1	S	71.342
ani_9	hypothalamus	supernatants	GluA1	TSD	89.106
ani_10	hypothalamus	supernatants	GluA1	TSD	85.954
ani_11	hypothalamus	supernatants	GluA1	TSD	97.904
ani_12	hypothalamus	supernatants	GluA1	TSD	89.549
ani_13	hypothalamus	supernatants	GluA1	TSD	98.595
ani_14	hypothalamus	supernatants	GluA1	TSD	100.694
ani_15	hypothalamus	supernatants	GluA1	TSD	101.257
ani_16	hypothalamus	supernatants	GluA1	TSD	62.911
ani_17	hypothalamus	supernatants	GluA1	REM-D	90.552
ani_18	hypothalamus	supernatants	GluA1	REM-D	97.213
ani_19	hypothalamus	supernatants	GluA1	REM-D	83.668
ani_20	hypothalamus	supernatants	GluA1	REM-D	74.243
ani_21	hypothalamus	supernatants	GluA1	REM-D	117.927
ani_22	hypothalamus	supernatants	GluA1	REM-D	88.499
ani_23	hypothalamus	supernatants	GluA1	REM-D	83.009
ani_24	hypothalamus	supernatants	GluA1	REM-D	61.037
ani_1	hypothalamus	supernatants	GluA2	S	81.038		Suppl. Figure S3A (right panel)
ani_2	hypothalamus	supernatants	GluA2	S	88.06
ani_3	hypothalamus	supernatants	GluA2	S	93.864
ani_4	hypothalamus	supernatants	GluA2	S	109.131
ani_5	hypothalamus	supernatants	GluA2	S	110.792
ani_6	hypothalamus	supernatants	GluA2	S	73.936
ani_7	hypothalamus	supernatants	GluA2	S	100.716
ani_8	hypothalamus	supernatants	GluA2	S	142.463
ani_9	hypothalamus	supernatants	GluA2	TSD	95.568
ani_10	hypothalamus	supernatants	GluA2	TSD	73.052
ani_11	hypothalamus	supernatants	GluA2	TSD	94.928
ani_12	hypothalamus	supernatants	GluA2	TSD	81.943
ani_13	hypothalamus	supernatants	GluA2	TSD	110.419
ani_14	hypothalamus	supernatants	GluA2	TSD	118.125
ani_15	hypothalamus	supernatants	GluA2	TSD	161.965
ani_16	hypothalamus	supernatants	GluA2	TSD	145.056
ani_17	hypothalamus	supernatants	GluA2	REM-D	66.333
ani_18	hypothalamus	supernatants	GluA2	REM-D	111.613
ani_19	hypothalamus	supernatants	GluA2	REM-D	91.322
ani_20	hypothalamus	supernatants	GluA2	REM-D	102.523
ani_21	hypothalamus	supernatants	GluA2	REM-D	98.525
ani_22	hypothalamus	supernatants	GluA2	REM-D	133.6
ani_23	hypothalamus	supernatants	GluA2	REM-D	109.319
ani_24	hypothalamus	supernatants	GluA2	REM-D	134.11
ani_1	hypothalamus	supernatants	Ser845	S	82.03		Suppl. Figure S3B (left panel)
ani_2	hypothalamus	supernatants	Ser845	S	85.851
ani_3	hypothalamus	supernatants	Ser845	S	112.872
ani_4	hypothalamus	supernatants	Ser845	S	114.508
ani_5	hypothalamus	supernatants	Ser845	S	79.924
ani_6	hypothalamus	supernatants	Ser845	S	96.026
ani_7	hypothalamus	supernatants	Ser845	S	115.826
ani_8	hypothalamus	supernatants	Ser845	S	112.964
ani_9	hypothalamus	supernatants	Ser845	TSD	64.132
ani_10	hypothalamus	supernatants	Ser845	TSD	87.484
ani_11	hypothalamus	supernatants	Ser845	TSD	114.095
ani_12	hypothalamus	supernatants	Ser845	TSD	116.993
ani_13	hypothalamus	supernatants	Ser845	TSD	86.529
ani_14	hypothalamus	supernatants	Ser845	TSD	81.308
ani_15	hypothalamus	supernatants	Ser845	TSD	88.815
ani_16	hypothalamus	supernatants	Ser845	TSD	91.71
ani_17	hypothalamus	supernatants	Ser845	REM-D	80.702
ani_18	hypothalamus	supernatants	Ser845	REM-D	105.831
ani_19	hypothalamus	supernatants	Ser845	REM-D	113.209
ani_20	hypothalamus	supernatants	Ser845	REM-D	60.291
ani_21	hypothalamus	supernatants	Ser845	REM-D	81.255
ani_22	hypothalamus	supernatants	Ser845	REM-D	98.473
ani_23	hypothalamus	supernatants	Ser845	REM-D	87.652
ani_24	hypothalamus	supernatants	Ser845	REM-D	90.363
ani_1	hypothalamus	supernatants	Ser831	S	73.058		Suppl. Figure S3B (right panel)
ani_2	hypothalamus	supernatants	Ser831	S	116.277
ani_3	hypothalamus	supernatants	Ser831	S	81.328
ani_4	hypothalamus	supernatants	Ser831	S	58.451
ani_5	hypothalamus	supernatants	Ser831	S	105.67
ani_6	hypothalamus	supernatants	Ser831	S	141.761
ani_7	hypothalamus	supernatants	Ser831	S	110.12
ani_8	hypothalamus	supernatants	Ser831	S	113.336
ani_9	hypothalamus	supernatants	Ser831	TSD	85.924
ani_10	hypothalamus	supernatants	Ser831	TSD	112.058
ani_11	hypothalamus	supernatants	Ser831	TSD	93.175
ani_12	hypothalamus	supernatants	Ser831	TSD	66.403
ani_13	hypothalamus	supernatants	Ser831	TSD	91.595
ani_14	hypothalamus	supernatants	Ser831	TSD	103.723
ani_15	hypothalamus	supernatants	Ser831	TSD	182.636
ani_16	hypothalamus	supernatants	Ser831	TSD	101.714
ani_17	hypothalamus	supernatants	Ser831	REM-D	92.518
ani_18	hypothalamus	supernatants	Ser831	REM-D	84.828
ani_19	hypothalamus	supernatants	Ser831	REM-D	71.885
ani_20	hypothalamus	supernatants	Ser831	REM-D	82.657
ani_21	hypothalamus	supernatants	Ser831	REM-D	105.001
ani_22	hypothalamus	supernatants	Ser831	REM-D	132.71
ani_23	hypothalamus	supernatants	Ser831	REM-D	149.753
ani_24	hypothalamus	supernatants	Ser831	REM-D	86.015
ani_1	cortex	supernatants	GluA1	S	179.584		Suppl. Figure S3C (left panel)
ani_2	cortex	supernatants	GluA1	S	157.069
ani_3	cortex	supernatants	GluA1	S	100.209
ani_4	cortex	supernatants	GluA1	S	119.797
ani_5	cortex	supernatants	GluA1	S	84.002
ani_6	cortex	supernatants	GluA1	S	68.986
ani_7	cortex	supernatants	GluA1	S	47.423
ani_8	cortex	supernatants	GluA1	S	42.93
ani_9	cortex	supernatants	GluA1	TSD	128.212
ani_10	cortex	supernatants	GluA1	TSD	152.838
ani_11	cortex	supernatants	GluA1	TSD	120.242
ani_12	cortex	supernatants	GluA1	TSD	76.046
ani_13	cortex	supernatants	GluA1	TSD	45.082
ani_14	cortex	supernatants	GluA1	TSD	40.257
ani_15	cortex	supernatants	GluA1	TSD	49.868
ani_16	cortex	supernatants	GluA1	TSD	42.539
ani_17	cortex	supernatants	GluA1	REM-D	130.519
ani_18	cortex	supernatants	GluA1	REM-D	73.651
ani_19	cortex	supernatants	GluA1	REM-D	109.112
ani_20	cortex	supernatants	GluA1	REM-D	109.312
ani_21	cortex	supernatants	GluA1	REM-D	60.37
ani_22	cortex	supernatants	GluA1	REM-D	59.183
ani_23	cortex	supernatants	GluA1	REM-D	50.377
ani_24	cortex	supernatants	GluA1	REM-D	65.212
ani_1	cortex	supernatants	GluA2	S	92.666		Suppl. Figure S3C (right panel)
ani_2	cortex	supernatants	GluA2	S	97.307
ani_3	cortex	supernatants	GluA2	S	98.803
ani_4	cortex	supernatants	GluA2	S	112.443
ani_5	cortex	supernatants	GluA2	S	101.365
ani_6	cortex	supernatants	GluA2	S	100.855
ani_7	cortex	supernatants	GluA2	S	98.63
ani_8	cortex	supernatants	GluA2	S	97.931
ani_9	cortex	supernatants	GluA2	TSD	78.493
ani_10	cortex	supernatants	GluA2	TSD	94.529
ani_11	cortex	supernatants	GluA2	TSD	97.197
ani_12	cortex	supernatants	GluA2	TSD	108.91
ani_13	cortex	supernatants	GluA2	TSD	95.758
ani_14	cortex	supernatants	GluA2	TSD	107.765
ani_15	cortex	supernatants	GluA2	TSD	99.348
ani_16	cortex	supernatants	GluA2	TSD	118.903
ani_17	cortex	supernatants	GluA2	REM-D	96.762
ani_18	cortex	supernatants	GluA2	REM-D	97.816
ani_19	cortex	supernatants	GluA2	REM-D	113.361
ani_20	cortex	supernatants	GluA2	REM-D	94.014
ani_21	cortex	supernatants	GluA2	REM-D	98.669
ani_22	cortex	supernatants	GluA2	REM-D	117.328
ani_23	cortex	supernatants	GluA2	REM-D	92.449
ani_24	cortex	supernatants	GluA2	REM-D	105.389
ani_1	cortex	supernatants	Ser845	S	154.436		Suppl. Figure S3D (left panel)
ani_2	cortex	supernatants	Ser845	S	186.808
ani_3	cortex	supernatants	Ser845	S	107.09
ani_4	cortex	supernatants	Ser845	S	146.916
ani_5	cortex	supernatants	Ser845	S	71.875
ani_6	cortex	supernatants	Ser845	S	69.133
ani_7	cortex	supernatants	Ser845	S	29.249
ani_8	cortex	supernatants	Ser845	S	34.492
ani_9	cortex	supernatants	Ser845	TSD	109.484
ani_10	cortex	supernatants	Ser845	TSD	150.328
ani_11	cortex	supernatants	Ser845	TSD	121.561
ani_12	cortex	supernatants	Ser845	TSD	89.542
ani_13	cortex	supernatants	Ser845	TSD	44.73
ani_14	cortex	supernatants	Ser845	TSD	26.276
ani_15	cortex	supernatants	Ser845	TSD	50.888
ani_16	cortex	supernatants	Ser845	TSD	32.248
ani_17	cortex	supernatants	Ser845	REM-D	108.36
ani_18	cortex	supernatants	Ser845	REM-D	70.386
ani_19	cortex	supernatants	Ser845	REM-D	123.725
ani_20	cortex	supernatants	Ser845	REM-D	136.67
ani_21	cortex	supernatants	Ser845	REM-D	60.418
ani_22	cortex	supernatants	Ser845	REM-D	34.492
ani_23	cortex	supernatants	Ser845	REM-D	43.846
ani_24	cortex	supernatants	Ser845	REM-D	52.406
ani_1	cortex	supernatants	Ser831	S	75.894		Suppl. Figure S3D (right panel)
ani_2	cortex	supernatants	Ser831	S	85.093
ani_3	cortex	supernatants	Ser831	S	103.601
ani_4	cortex	supernatants	Ser831	S	109.588
ani_5	cortex	supernatants	Ser831	S	104.056
ani_6	cortex	supernatants	Ser831	S	91.159
ani_7	cortex	supernatants	Ser831	S	104.708
ani_8	cortex	supernatants	Ser831	S	125.9
ani_9	cortex	supernatants	Ser831	TSD	80.36
ani_10	cortex	supernatants	Ser831	TSD	88.746
ani_11	cortex	supernatants	Ser831	TSD	110.54
ani_12	cortex	supernatants	Ser831	TSD	114.431
ani_13	cortex	supernatants	Ser831	TSD	94.02
ani_14	cortex	supernatants	Ser831	TSD	99.055
ani_15	cortex	supernatants	Ser831	TSD	114.185
ani_16	cortex	supernatants	Ser831	TSD	112.341
ani_17	cortex	supernatants	Ser831	REM-D	84.338
ani_18	cortex	supernatants	Ser831	REM-D	102.976
ani_19	cortex	supernatants	Ser831	REM-D	111.47
ani_20	cortex	supernatants	Ser831	REM-D	99.133
ani_21	cortex	supernatants	Ser831	REM-D	85.371
ani_22	cortex	supernatants	Ser831	REM-D	102.805
ani_23	cortex	supernatants	Ser831	REM-D	134.148
ani_24	cortex	supernatants	Ser831	REM-D	163.655

[truncated: 2 more sheets: SFig_S4A-B_left-mid, SFig_S4AB_right]
